# Supplementary material for: 1-Phenyl­piperazine-1,4-diium bis­(hydrogen sulfate)
Source: Acta Crystallogr Sect E Struct Rep Online. 2010 Sep 25;66(Pt 10):o2613. doi: 10.1107/S1600536810037001 (PMC2983403; doi:10.1107/S1600536810037001)
Supplement: Supplementary file 2 [file e-66-o2613-Isup2.hkl]

#
# h,k,l, Fc-squared, Fo-squared, sigma(Fo-squared) and status flag
#
data_I
_shelx_title ' new in P 21/c'
_shelx_refln_list_code          4
_shelx_F_calc_maximum      182.08
_exptl_crystal_F_000       752.00
_reflns_d_resolution_high  0.5979
 
loop_
 _symmetry_equiv_pos_as_xyz
 'x, y, z'
 '-x, y+1/2, -z+1/2'
 '-x, -y, -z'
 'x, -y-1/2, z-1/2'
 
_cell_length_a    17.5351
_cell_length_b    10.9961
_cell_length_c     7.6310
_cell_angle_alpha  90.000
_cell_angle_beta   99.858
_cell_angle_gamma  90.000
 
_shelx_F_squared_multiplier     1.000
 
loop_
 _refln_index_h
 _refln_index_k
 _refln_index_l
 _refln_F_squared_calc
 _refln_F_squared_meas
 _refln_F_squared_sigma
 _refln_observed_status
   3   0   0    31270.58    24693.77     36.13 o
   4   0   0      458.40      476.16      4.69 o
   5   0   0       27.20       15.87      2.47 o
   6   0   0     9132.76     9266.60     31.55 o
   7   0   0       75.22       95.96      3.54 o
   8   0   0       10.47        1.53      3.96 o
   9   0   0     3748.90     4122.24     26.35 o
  10   0   0      147.91      206.02      5.62 o
  11   0   0     5459.37     5362.28     33.69 o
  12   0   0     1160.35     1131.70     12.19 o
  13   0   0       61.27       59.25      5.23 o
  14   0   0     5060.82     4828.22     37.71 o
  15   0   0      467.33      507.06     10.34 o
  16   0   0       96.59      106.92      7.12 o
  17   0   0     1032.98      999.12     14.72 o
  18   0   0       26.36       47.67      6.67 o
  19   0   0      757.78      704.23     13.74 o
  20   0   0        7.83       25.22      6.84 o
  21   0   0      135.22      135.27      9.00 o
  22   0   0      203.84      191.31     10.42 o
  23   0   0        2.40       10.53      7.32 o
  24   0   0        2.55       10.24     11.37 o
  25   0   0       40.65       44.19      8.76 o
  26   0   0      114.04      107.01     10.56 o
  27   0   0       22.44       12.09     14.84 o
  28   0   0        4.17        6.38     13.13 o
   2   1   0     4267.16     4552.29     15.55 o
   3   1   0    12666.66    12069.02     26.63 o
   4   1   0      667.33      686.89      6.76 o
   5   1   0    12907.34    12157.85     33.71 o
   6   1   0     1549.06     1510.17     13.32 o
   7   1   0      339.41      387.18      5.60 o
   8   1   0     1932.54     1822.66     16.77 o
   9   1   0     2797.75     2703.82     21.71 o
  10   1   0        0.18       -5.79      5.79 o
  11   1   0     1523.77     1508.88     14.33 o
  12   1   0     1179.53     1233.32     13.03 o
  13   1   0      232.87      232.48      7.74 o
  14   1   0     1265.36     1220.93     14.18 o
  15   1   0      139.52      142.08      7.40 o
  16   1   0       11.94       19.54      5.85 o
  17   1   0     1196.90     1185.16     15.97 o
  18   1   0       24.96       48.24      6.38 o
  19   1   0      112.85      107.49      8.10 o
  20   1   0      154.46      133.18      8.71 o
  21   1   0      109.41      119.20      8.68 o
  22   1   0       47.76       44.52      8.23 o
  23   1   0      218.11      215.56     10.77 o
  24   1   0        0.89       -6.67     11.58 o
  25   1   0       54.91       89.70      9.16 o
  26   1   0        0.73       12.33      8.61 o
  27   1   0        1.76       -5.46     13.64 o
  28   1   0       92.46       79.89     11.73 o
   0   2   0     5743.79     6800.93     19.59 o
   1   2   0      554.08      557.71      9.55 o
   2   2   0     5545.04     5709.60     49.82 o
   3   2   0    18514.65    16879.04     35.62 o
   4   2   0     1302.01     1374.35     11.52 o
   5   2   0      798.96      865.61      8.69 o
   6   2   0     4177.87     4414.83     23.26 o
   7   2   0        3.19        2.54      4.15 o
   8   2   0     2049.84     2098.71     18.59 o
   9   2   0      363.52      435.95      6.94 o
  10   2   0      115.73      124.19      5.06 o
  11   2   0     1338.62     1262.09     12.24 o
  12   2   0     1061.54     1018.10     11.92 o
  13   2   0       44.86       45.31      5.18 o
  14   2   0     1967.66     1897.94     19.05 o
  15   2   0      542.47      474.25     11.04 o
  16   2   0      664.87      614.65     12.03 o
  17   2   0        5.11       -8.82      8.82 o
  18   2   0      113.12       95.91      7.35 o
  19   2   0       12.66        8.61      9.08 o
  20   2   0       45.72       50.03      7.04 o
  21   2   0        1.25       -4.29      9.95 o
  22   2   0      160.43      135.63      9.72 o
  23   2   0       26.77       27.39      8.47 o
  24   2   0       41.04       42.21      8.82 o
  25   2   0      136.36      132.94     11.07 o
  26   2   0      115.46      119.95     11.15 o
  27   2   0       36.83       36.63     10.16 o
  28   2   0        0.11      -14.88     14.88 o
   1   3   0       84.21      103.34      2.21 o
   2   3   0     1560.01     1587.12      8.73 o
   3   3   0     4877.61     5006.54     22.25 o
   4   3   0      564.83      585.36      6.14 o
   5   3   0     1166.14     1405.09     13.59 o
   6   3   0      981.13     1268.94     11.90 o
   7   3   0      391.82      441.77      6.56 o
   8   3   0      137.24      137.23      4.64 o
   9   3   0      916.36      966.94     10.08 o
  10   3   0       41.81       44.70      4.12 o
  11   3   0       51.44       52.15      4.56 o
  12   3   0       68.65       61.77      5.26 o
  13   3   0       56.73       51.30      5.50 o
  14   3   0      198.04      156.71      7.10 o
  15   3   0      121.87      117.94      6.84 o
  16   3   0      195.05      173.38      7.86 o
  17   3   0       44.50       61.29      6.88 o
  18   3   0       69.62       70.22      7.15 o
  19   3   0       22.06       26.99      6.88 o
  20   3   0       28.29       32.70      7.32 o
  21   3   0        7.28        3.94     10.13 o
  22   3   0       77.86       82.75      8.93 o
  23   3   0        1.00       17.23      7.63 o
  24   3   0       13.45       19.19      8.74 o
  25   3   0        0.75        8.89     11.76 o
  26   3   0        3.50        5.87     12.51 o
  27   3   0       27.67       38.93     10.13 o
  28   3   0        1.23        3.25     13.80 o
   0   4   0     4149.08     4975.64     23.99 o
   1   4   0        6.95        3.23      2.09 o
   2   4   0     1601.05     1858.76     10.70 o
   3   4   0     5442.63     5979.63     27.26 o
   4   4   0        2.26        1.80      3.78 o
   5   4   0     1442.92     1522.31     13.42 o
   6   4   0     3646.49     4018.79     25.57 o
   7   4   0      287.52      304.13      5.87 o
   8   4   0      111.47      105.98      4.53 o
   9   4   0       92.02       96.48      4.66 o
  10   4   0        0.75        0.00      5.54 o
  11   4   0        0.86        2.28      5.92 o
  12   4   0        9.92        6.60      6.94 o
  13   4   0        4.10        4.31      7.15 o
  14   4   0       81.03       65.50      6.01 o
  15   4   0        4.67        3.38      8.01 o
  16   4   0        0.62        4.59      7.61 o
  17   4   0        9.46       16.26      5.95 o
  18   4   0       44.84       52.95      6.60 o
  19   4   0       81.14       74.04      7.74 o
  20   4   0      182.34      194.39      9.56 o
  21   4   0       10.22        6.27     10.67 o
  22   4   0       32.72       47.75      8.50 o
  23   4   0       82.69       98.09      9.68 o
  24   4   0       14.83       15.95      9.03 o
  25   4   0        3.44       11.33     13.48 o
  26   4   0       19.70       11.36     14.36 o
  27   4   0        6.29        7.85      9.89 o
  28   4   0        6.04        4.63     13.56 o
   1   5   0     3008.38     3330.08     57.64 o
   2   5   0     6549.72     7267.82     84.57 o
   3   5   0     5415.32     6019.32     30.49 o
   4   5   0       42.64       43.66      3.49 o
   5   5   0      357.29      385.33      6.52 o
   6   5   0      599.75      590.21      8.07 o
   7   5   0        8.92       11.85      3.62 o
   8   5   0      437.49      471.71      7.91 o
   9   5   0      765.43      740.97     10.05 o
  10   5   0      113.94       97.66      5.33 o
  11   5   0        0.77       -6.84      6.84 o
  12   5   0      290.32      284.07      8.06 o
  13   5   0        0.33       -1.15      7.35 o
  14   5   0      125.13      126.16      7.05 o
  15   5   0       18.49       12.92      5.92 o
  16   5   0      141.12      129.70      7.59 o
  17   5   0      375.38      313.71     10.53 o
  18   5   0        2.12        7.07      8.92 o
  19   5   0       15.14       12.24      6.60 o
  20   5   0      200.01      199.78     10.13 o
  21   5   0       27.39        7.86     11.81 o
  22   5   0      203.19      207.42     11.49 o
  23   5   0      123.41      114.19     10.62 o
  24   5   0        5.34        4.37     12.76 o
  25   5   0        3.55       -2.90     13.42 o
  26   5   0        2.59      -10.99     12.62 o
  27   5   0        3.32       12.19     12.68 o
   0   6   0     7702.39     8491.80     38.78 o
   1   6   0      911.79     1082.91      7.98 o
   2   6   0      173.77      194.41      3.77 o
   3   6   0     2259.04     2320.66     15.04 o
   4   6   0      584.36      658.17      8.63 o
   5   6   0       42.04       50.28      4.10 o
   6   6   0       62.28       79.92      4.63 o
   7   6   0        0.37       -0.21      5.46 o
   8   6   0      167.17      143.32      5.76 o
   9   6   0       67.40       61.77      5.25 o
  10   6   0        7.11        5.28      6.67 o
  11   6   0      291.83      262.82      7.96 o
  12   6   0      660.20      570.05     10.75 o
  13   6   0        1.45        6.72      7.69 o
  14   6   0      507.52      501.37     11.06 o
  15   6   0      517.99      481.65     11.57 o
  16   6   0      176.94      179.58      8.55 o
  17   6   0        0.02       -2.35      9.60 o
  18   6   0       62.46       56.66      7.56 o
  19   6   0       38.13       35.70      7.55 o
  20   6   0       45.33       50.65      8.18 o
  21   6   0        1.55       10.07     11.23 o
  22   6   0       29.75       39.80      8.50 o
  23   6   0       34.21       39.47      8.95 o
  24   6   0        1.98       -1.69     12.51 o
  25   6   0        0.81       14.92      9.48 o
  26   6   0       84.16       70.59     11.44 o
  27   6   0        1.20       14.80      9.62 o
   1   7   0      466.06      517.88     11.57 o
   2   7   0      716.15      771.12     10.60 o
   3   7   0      395.94      383.20      5.96 o
   4   7   0      354.28      337.01      7.40 o
   5   7   0     1910.59     2070.26     19.73 o
   6   7   0     2800.89     2822.49     27.20 o
   7   7   0      477.20      469.03      8.90 o
   8   7   0      223.85      205.30      7.07 o
   9   7   0     1555.31     1541.88     15.76 o
  10   7   0      356.77      335.14      8.79 o
  11   7   0       53.66       52.63      6.08 o
  12   7   0      889.14      833.53     12.89 o
  13   7   0      604.27      526.89     11.68 o
  14   7   0      865.54      836.97     14.04 o
  15   7   0       13.79       12.70      6.24 o
  16   7   0       40.46       28.13      7.08 o
  17   7   0      306.70      326.24     10.54 o
  18   7   0        2.41       -9.84      9.84 o
  19   7   0       12.31        6.75     10.66 o
  20   7   0       46.30       53.12      7.94 o
  21   7   0       20.05       13.72      7.83 o
  22   7   0       65.35       71.79      9.57 o
  23   7   0      115.23      104.79     11.29 o
  24   7   0       41.55        2.33     15.19 o
  25   7   0       94.40       89.62     11.20 o
  26   7   0        2.21      -13.48     13.48 o
   0   8   0     4927.58     5087.89     36.13 o
   1   8   0      811.42      825.71     15.34 o
   2   8   0       19.05       21.15      3.23 o
   3   8   0      203.29      214.72      4.82 o
   4   8   0        0.22       -6.56      6.56 o
   5   8   0       28.72       40.52      5.04 o
   6   8   0        1.58       -4.08      7.08 o
   7   8   0       61.14       60.88      5.68 o
   8   8   0      272.75      263.56      8.02 o
   9   8   0       74.48       67.50      6.38 o
  10   8   0        7.57        5.73      7.90 o
  11   8   0     1566.87     1648.93     18.06 o
  12   8   0      454.16      460.43     11.09 o
  13   8   0        3.38       -8.98      8.98 o
  14   8   0      323.63      302.07     10.26 o
  15   8   0      253.52      238.91      9.76 o
  16   8   0        1.48        0.40      9.62 o
  17   8   0       30.10       18.94      7.45 o
  18   8   0        0.05      -10.45     10.45 o
  19   8   0      133.49      131.53      9.54 o
  20   8   0      161.18      174.33     10.64 o
  21   8   0       11.62       17.82      8.46 o
  22   8   0       23.24       28.76      9.25 o
  23   8   0      101.40      105.61     10.00 o
  24   8   0        0.85      -11.47     13.54 o
  25   8   0       75.09       77.24     11.66 o
  26   8   0       94.52       87.61     11.77 o
   1   9   0      433.32      395.93     12.30 o
   2   9   0     1397.41     1375.40     10.73 o
   3   9   0     3282.14     3424.46     83.15 o
   4   9   0       63.30       51.51      5.82 o
   5   9   0      335.61      306.89      8.84 o
   6   9   0     1874.40     1789.07     17.77 o
   7   9   0      301.07      256.67      8.57 o
   8   9   0     1016.07     1002.20     14.39 o
   9   9   0     1132.89     1059.10     15.11 o
  10   9   0       11.48       11.07      6.11 o
  11   9   0      317.83      313.14     10.11 o
  12   9   0      608.13      584.29     12.75 o
  13   9   0      153.18      166.98      8.90 o
  14   9   0       30.35       38.05      6.92 o
  15   9   0        7.41       -9.38      9.38 o
  16   9   0      270.59      240.06     10.78 o
  17   9   0      180.19      192.63     10.34 o
  18   9   0        0.05       -3.37     10.67 o
  19   9   0       60.15       57.91      9.38 o
  20   9   0      233.88      214.04     11.71 o
  21   9   0       25.48       10.58      8.97 o
  22   9   0       17.56       -6.25     12.91 o
  23   9   0        9.32       21.63      9.33 o
  24   9   0       13.97       -6.92     14.47 o
  25   9   0       44.14        1.99     16.69 o
   0  10   0      117.37      134.08      7.08 o
   1  10   0       62.45       55.66      4.29 o
   2  10   0      199.95      193.27      5.72 o
   3  10   0     1550.20     1509.48     12.03 o
   4  10   0       20.13       10.08      6.01 o
   5  10   0       77.99       72.14      6.44 o
   6  10   0      160.48      144.39      7.35 o
   7  10   0        6.43        3.61      8.53 o
   8  10   0      566.16      586.75     12.27 o
   9  10   0        1.47        7.85      6.43 o
  10  10   0       86.75       99.18      7.77 o
  11  10   0      621.75      590.72     12.84 o
  12  10   0       19.26       12.55      7.02 o
  13  10   0      241.34      236.36     10.24 o
  14  10   0      295.02      307.03     11.02 o
  15  10   0       44.67       45.26      7.99 o
  16  10   0       15.38       17.61      7.75 o
  17  10   0        3.37       -0.49     11.37 o
  18  10   0        4.17       17.37      8.22 o
  19  10   0       40.03       24.55      9.38 o
  20  10   0        0.07       -4.96     11.90 o
  21  10   0       27.73       27.95      9.60 o
  22  10   0       34.87       33.37      9.97 o
  23  10   0       58.30       71.37     10.31 o
  24  10   0       33.03       32.83     10.54 o
   1  11   0        0.00        5.59      5.56 o
   2  11   0      281.50      277.42      6.52 o
   3  11   0        2.03       -4.98      4.98 o
   4  11   0       40.58       44.67      6.37 o
   5  11   0      517.21      511.79     11.74 o
   6  11   0      358.86      343.07     10.56 o
   7  11   0       48.13       58.07      7.08 o
   8  11   0      419.61      377.67     11.41 o
   9  11   0      430.26      417.12     11.52 o
  10  11   0       18.57       30.02      7.07 o
  11  11   0        3.44        7.79      6.92 o
  12  11   0       73.09       67.31      7.86 o
  13  11   0        2.07      -10.23     10.96 o
  14  11   0        7.60        5.49     10.74 o
  15  11   0        0.26        1.90     10.74 o
  16  11   0       17.98        9.67      8.02 o
  17  11   0       36.46       53.28      9.06 o
  18  11   0       41.36       47.00      9.73 o
  19  11   0        1.35        8.97     12.01 o
  20  11   0       59.28       67.11      9.65 o
  21  11   0        7.12       12.03     13.03 o
  22  11   0       20.88       26.94      9.81 o
  23  11   0       13.45       12.54     10.03 o
   0  12   0      129.10      131.90      8.12 o
   1  12   0      169.37      164.83      6.35 o
   2  12   0        2.06        9.69      4.31 o
   3  12   0       10.33       15.98      4.57 o
   4  12   0        7.18        5.68      9.30 o
   5  12   0        4.85        8.50      8.87 o
   6  12   0        1.36        8.60      8.97 o
   7  12   0       11.34        1.99     10.50 o
   8  12   0       13.97        4.48      9.91 o
   9  12   0        3.63        9.01      7.08 o
  10  12   0      108.51      116.65      9.28 o
  11  12   0       13.06        9.81     10.56 o
  12  12   0        0.02       -7.74     10.98 o
  13  12   0      160.72      166.05     10.19 o
  14  12   0        4.70        3.45     11.26 o
  15  12   0        0.93       -6.65     11.53 o
  16  12   0       75.06       67.39      9.83 o
  17  12   0       67.14       62.92      9.73 o
  18  12   0       31.48       12.14     14.20 o
  19  12   0        7.90       10.70     13.26 o
  20  12   0        2.80       -0.62     13.43 o
  21  12   0       15.35        8.89     13.22 o
   1  13   0       18.70       24.12      4.99 o
   2  13   0       67.66       64.80      5.54 o
   3  13   0       77.26       93.02     12.86 o
   4  13   0       24.47       24.68      6.91 o
   5  13   0        0.08      -10.29     10.29 o
   6  13   0       53.08       44.35      8.04 o
   7  13   0       88.71       78.17      8.63 o
   8  13   0       63.69       72.70      8.93 o
   9  13   0      249.55      248.48     11.82 o
  10  13   0       86.76      109.95      9.22 o
  11  13   0        0.01        9.20     11.57 o
  12  13   0       61.19       71.93      8.82 o
  13  13   0        3.72       -7.79     11.96 o
  14  13   0        4.25       20.10      8.82 o
  15  13   0       13.44       26.10      8.38 o
  16  13   0        2.60      -12.99     12.99 o
  17  13   0        0.05      -12.97     12.97 o
  18  13   0        0.13        3.08      9.41 o
  19  13   0       12.54       20.83      9.41 o
  20  13   0        3.49        0.65     13.72 o
   0  14   0     1171.62     1156.76     19.69 o
   1  14   0       45.04       47.16     15.13 o
   2  14   0      116.56      138.68      7.78 o
   3  14   0      487.15      510.64     11.19 o
   4  14   0       11.62       -1.39     11.74 o
   5  14   0      287.40      280.79     11.87 o
   6  14   0       91.27      104.65      9.13 o
   7  14   0        3.52       -0.96     11.09 o
   8  14   0       63.42       66.76      8.98 o
   9  14   0       64.74       76.40      9.56 o
  10  14   0        4.75       11.76     11.81 o
  11  14   0      204.99      249.34     12.01 o
  12  14   0        3.93       -4.85     13.05 o
  13  14   0        0.47        9.25      8.77 o
  14  14   0      148.79      151.47     11.76 o
  15  14   0       13.87       29.21      9.06 o
  16  14   0       17.99       23.74      9.83 o
  17  14   0       54.32       49.55     11.20 o
  18  14   0        0.62        8.53      9.68 o
   1  15   0       21.06       17.56      6.07 o
   2  15   0       95.36       92.41      7.45 o
   3  15   0       82.55      106.51      6.84 o
   4  15   0        2.78        4.04     11.55 o
   5  15   0      135.24      104.48     11.65 o
   6  15   0      423.45      426.09     14.87 o
   7  15   0        0.96      -12.12     12.12 o
   8  15   0       73.31       70.11      9.80 o
   9  15   0      183.51      170.30     11.87 o
  10  15   0        3.62       11.65      8.73 o
  11  15   0       51.12       49.23      9.95 o
  12  15   0       83.99       99.42     10.59 o
  13  15   0        5.14      -15.03     15.03 o
  14  15   0       17.53       25.44      9.33 o
  15  15   0        1.02       -0.64     12.68 o
  16  15   0        0.00       -4.56     13.53 o
   0  16   0      403.79      424.79     15.20 o
   1  16   0       16.41       18.99     11.14 o
   2  16   0        4.02        5.46      9.00 o
   3  16   0      348.71      393.55     13.50 o
   4  16   0        0.59       -6.62     13.64 o
   5  16   0        2.55        1.12     13.82 o
   6  16   0      205.60      205.65     13.05 o
   7  16   0        0.07        4.55     13.53 o
   8  16   0      170.12      173.82     12.41 o
   9  16   0        0.04        9.43     12.65 o
  10  16   0        2.11       -7.21     13.74 o
  11  16   0      238.92      237.83     14.05 o
  12  16   0       12.56        5.66     15.06 o
  13  16   0        0.84      -12.36     13.02 o
  14  16   0       67.97       62.66     11.53 o
   1  17   0        0.69       -2.33      8.95 o
   2  17   0       52.60       60.30     10.62 o
   3  17   0       85.43       93.19      9.72 o
   4  17   0       10.81       23.13      9.19 o
   5  17   0       32.79       21.97     10.13 o
   6  17   0       52.42       72.16     10.10 o
   7  17   0        1.43       16.35      9.35 o
   8  17   0       43.05       34.12     10.10 o
   9  17   0       18.08      -14.74     14.74 o
  10  17   0       13.34        7.79     10.00 o
   0  18   0       57.89       49.81     10.70 o
   1  18   0        8.60       15.38      6.84 o
   2  18   0        1.65        7.33      9.32 o
   3  18   0       40.07       51.14      7.17 o
   4  18   0        6.74        0.65     13.38 o
   5  18   0        4.35       -0.65     13.93 o
 -29   1   1       12.62       41.75      9.87 o
 -28   1   1       81.27       89.32     11.49 o
 -27   1   1       19.93       28.92      9.27 o
 -26   1   1       41.09       59.84      9.68 o
 -25   1   1       42.17       41.72      8.90 o
 -24   1   1       13.76       23.98      8.36 o
 -23   1   1       64.32       49.81      8.61 o
 -22   1   1       64.96       54.34      8.28 o
 -21   1   1       47.20       40.95      7.69 o
 -20   1   1       24.40       14.90      7.02 o
 -19   1   1       56.72       70.93      6.83 o
 -18   1   1      107.80      109.96      7.58 o
 -17   1   1      861.48      844.77     13.94 o
 -16   1   1      812.55      769.35     12.94 o
 -15   1   1     1173.55     1111.27     14.15 o
 -14   1   1       37.93       31.68      5.62 o
 -13   1   1        0.17       -3.32      6.94 o
 -12   1   1     1219.30     1217.94     12.70 o
 -11   1   1       84.28       71.26      4.64 o
 -10   1   1       58.76       65.09      4.16 o
  -9   1   1      655.43      656.45      7.96 o
  -8   1   1       99.98       92.11      3.83 o
  -7   1   1      166.79      184.43      4.24 o
  -6   1   1       72.58      106.50      3.45 o
  -5   1   1      408.82      486.92      5.31 o
  -4   1   1      642.60      674.27      6.96 o
  -3   1   1     1882.89     1796.27     11.29 o
  -2   1   1      574.00      542.08      3.79 o
  -1   1   1        0.53        6.68      1.17 o
   0   1   1     2657.25     2554.31     28.57 o
   1   1   1       11.46       16.32      1.33 o
   2   1   1     3443.22     3508.32     93.01 o
   3   1   1     5020.26     4915.47     19.97 o
   4   1   1        4.24        4.77      2.42 o
   5   1   1     4292.15     4361.23     21.95 o
   6   1   1     1737.65     1720.84     15.03 o
   7   1   1       94.60      105.05      3.94 o
   8   1   1     1005.68     1120.12     10.94 o
   9   1   1      304.46      295.02      6.09 o
  10   1   1       85.34       79.21      4.59 o
  11   1   1       83.62       86.26      4.87 o
  12   1   1      302.58      281.82      7.29 o
  13   1   1      217.29      198.15      7.23 o
  14   1   1       69.30       59.84      6.01 o
  15   1   1      343.02      310.11      8.90 o
  16   1   1      264.81      257.98      8.65 o
  17   1   1       50.84       64.26      6.73 o
  18   1   1       31.54       32.10      6.43 o
  19   1   1       42.91       39.64      7.04 o
  20   1   1       40.39       43.70      7.53 o
  21   1   1       10.85       21.71      6.78 o
  22   1   1        1.90        7.85      9.97 o
  23   1   1        0.00       -3.46     11.49 o
  24   1   1        9.73        3.96      8.41 o
  25   1   1       58.10       43.60      9.46 o
  26   1   1       16.19       20.93      9.65 o
  27   1   1       11.04       27.68      9.27 o
  28   1   1        9.46       20.64      9.65 o
 -29   2   1       56.49       42.69     11.39 o
 -28   2   1       60.73       80.77     10.99 o
 -27   2   1       27.12       34.54     10.31 o
 -26   2   1       18.31       18.54      9.00 o
 -25   2   1       16.16       -0.27      8.90 o
 -24   2   1       11.38        6.11      8.55 o
 -23   2   1        3.40      -11.44     11.44 o
 -22   2   1       98.68       77.36      8.77 o
 -21   2   1        5.29       20.48      7.04 o
 -20   2   1      316.88      295.00     10.56 o
 -19   2   1        0.79        9.76      6.30 o
 -18   2   1      483.66      417.22     11.01 o
 -17   2   1      904.27      903.08     14.45 o
 -16   2   1      532.60      510.81     11.01 o
 -15   2   1      326.44      276.08      9.44 o
 -14   2   1     3234.32     3087.50     30.69 o
 -13   2   1      383.64      359.31      8.26 o
 -12   2   1        0.10        3.45      4.12 o
 -11   2   1     2894.43     2719.08     24.68 o
 -10   2   1      268.77      315.09      6.40 o
  -9   2   1       15.23       19.75      3.48 o
  -8   2   1      614.81      654.55      7.67 o
  -7   2   1      202.08      235.93      4.83 o
  -6   2   1      234.17      321.75      5.10 o
  -5   2   1     2950.85     3498.48     19.61 o
  -4   2   1      699.36      720.58      6.83 o
  -3   2   1    13345.60    12999.08     33.21 o
  -2   2   1     7856.08     7768.73     32.37 o
  -1   2   1     3828.76     3974.75     42.56 o
   0   2   1     6435.97     6711.27     15.86 o
   1   2   1     2302.69     2420.95      9.93 o
   2   2   1     6980.10     7119.30     86.23 o
   3   2   1       15.77       23.59      2.52 o
   4   2   1      461.09      496.71      5.63 o
   5   2   1      170.54      110.70      3.51 o
   6   2   1     1786.34     2036.06     16.97 o
   7   2   1      214.06      244.29      5.20 o
   8   2   1     1809.28     1848.88     18.25 o
   9   2   1       16.53       31.99      3.64 o
  10   2   1       34.39       40.71      4.07 o
  11   2   1      731.13      766.38     10.19 o
  12   2   1      457.17      443.75      8.66 o
  13   2   1      444.34      423.98      9.14 o
  14   2   1        0.06       -5.82      7.37 o
  15   2   1       63.35       55.01      5.65 o
  16   2   1      273.53      271.14      8.87 o
  17   2   1      454.97      402.27     11.09 o
  18   2   1        0.45        3.27      8.38 o
  19   2   1       87.56       88.43      7.31 o
  20   2   1      220.18      213.07      9.89 o
  21   2   1       18.45       16.19      7.48 o
  22   2   1      187.68      174.54     10.32 o
  23   2   1      159.59      165.97     10.37 o
  24   2   1        0.48       10.39      8.68 o
  25   2   1        0.73       -2.82      9.24 o
  26   2   1       31.00       26.78      9.51 o
  27   2   1        5.44       11.90     13.56 o
  28   2   1        0.55       -3.96     13.72 o
 -28   3   1       53.85       65.69     11.10 o
 -27   3   1       40.11       45.32     10.37 o
 -26   3   1       83.45       79.73     10.27 o
 -25   3   1        0.52       -9.84     12.28 o
 -24   3   1        3.88        3.11     11.53 o
 -23   3   1      317.01      346.10     12.46 o
 -22   3   1        3.59      -10.88     10.88 o
 -21   3   1        1.43       -6.03     11.18 o
 -20   3   1      604.95      586.02     13.80 o
 -19   3   1      716.99      655.16     13.50 o
 -18   3   1        0.94        1.08      8.73 o
 -17   3   1      210.02      259.73      9.22 o
 -16   3   1      222.84      212.06      8.66 o
 -15   3   1     1455.18     1397.64     15.79 o
 -14   3   1       70.39       57.22      5.90 o
 -13   3   1        0.11       -4.53      7.02 o
 -12   3   1     2693.34     2582.85     22.86 o
 -11   3   1      278.29      234.01      6.46 o
 -10   3   1        0.75        4.08      5.28 o
  -9   3   1     1171.07     1205.91     12.16 o
  -8   3   1      986.93     1203.22     11.44 o
  -7   3   1      557.37      672.29      7.79 o
  -6   3   1     3200.83     3490.70     22.22 o
  -5   3   1      121.34      107.63      3.54 o
  -4   3   1      107.94      145.89      3.75 o
  -3   3   1        4.46       25.86      2.68 o
  -2   3   1     2905.55     2932.04     13.69 o
  -1   3   1     8012.11     8052.57     90.24 o
   0   3   1    33151.43    31567.94     39.59 o
   1   3   1      389.72      437.05      4.03 o
   2   3   1      445.37      373.81     16.78 o
   3   3   1     5094.63     4817.79     23.48 o
   4   3   1        0.76        0.94      3.56 o
   5   3   1      207.58      211.41      4.69 o
   6   3   1      137.54      254.00      5.30 o
   7   3   1      579.20      662.75      8.01 o
   8   3   1     1281.85     1441.05     14.60 o
   9   3   1      574.02      576.94      8.39 o
  10   3   1        2.21        4.58      5.17 o
  11   3   1     1000.49      933.01     11.39 o
  12   3   1      449.09      396.40      8.61 o
  13   3   1       66.52       69.60      5.97 o
  14   3   1     2094.26     1930.70     20.05 o
  15   3   1      765.69      735.29     12.44 o
  16   3   1       77.84       68.92      6.56 o
  17   3   1      594.67      566.81     12.24 o
  18   3   1       28.08       19.54      7.18 o
  19   3   1       36.51       37.39      7.05 o
  20   3   1       80.92       94.73      8.26 o
  21   3   1       75.15       66.78      8.76 o
  22   3   1      275.26      290.14     11.82 o
  23   3   1        5.28       10.13     12.19 o
  24   3   1       15.29        0.00     12.84 o
  25   3   1      112.85       97.66     11.09 o
  26   3   1      111.44      136.21     11.18 o
  27   3   1        1.41       -2.54     13.83 o
  28   3   1        7.52       -4.67     14.60 o
 -28   4   1      159.41      180.04     13.32 o
 -27   4   1        1.79       -5.57     14.10 o
 -26   4   1      133.29      127.66     11.93 o
 -25   4   1      465.22      455.81     15.97 o
 -24   4   1       10.17        2.09     12.20 o
 -23   4   1        1.43        0.00     11.57 o
 -22   4   1       43.96       42.36      8.63 o
 -21   4   1       62.78       56.92      8.14 o
 -20   4   1        7.65       -0.83      9.76 o
 -19   4   1      237.62      209.14      9.44 o
 -18   4   1      400.58      343.61     10.99 o
 -17   4   1      594.05      629.38     12.75 o
 -16   4   1       25.78       20.39      6.33 o
 -15   4   1     1053.87      960.40     13.93 o
 -14   4   1     3921.98     3806.69     34.97 o
 -13   4   1      189.63      179.06      7.19 o
 -12   4   1       28.38       22.69      4.90 o
 -11   4   1      491.52      486.56      8.71 o
 -10   4   1       37.16       55.34      4.31 o
  -9   4   1       46.35       42.55      4.20 o
  -8   4   1      513.05      547.07      7.86 o
  -7   4   1      215.37      266.17      5.76 o
  -6   4   1      976.45     1011.37     10.34 o
  -5   4   1        0.53        4.13      4.15 o
  -4   4   1       45.49       45.42      3.27 o
  -3   4   1      304.91      205.44      4.47 o
  -2   4   1       10.96       25.87      2.36 o
  -1   4   1      117.16      157.52      5.92 o
   0   4   1      123.88      221.31      3.18 o
   1   4   1      537.26      485.31      4.29 o
   2   4   1      490.34      459.09     10.83 o
   3   4   1     1954.05     2135.30     17.45 o
   4   4   1      494.89      514.29      6.72 o
   5   4   1     2380.68     2438.34     20.13 o
   6   4   1     1034.80     1099.62     11.25 o
   7   4   1      208.85      250.45      5.92 o
   8   4   1     2264.10     2384.49     22.40 o
   9   4   1      995.31      924.63     10.82 o
  10   4   1       27.83       35.86      4.74 o
  11   4   1      373.94      356.79      8.07 o
  12   4   1     1400.51     1387.25     14.61 o
  13   4   1      733.34      714.80     11.77 o
  14   4   1     1190.54     1049.45     14.36 o
  15   4   1       45.26       44.59      6.44 o
  16   4   1      124.87      130.64      7.74 o
  17   4   1      783.27      733.77     13.96 o
  18   4   1        2.74        0.78      6.51 o
  19   4   1      389.22      389.86     11.90 o
  20   4   1      418.59      354.35     12.41 o
  21   4   1       15.21       14.33      8.47 o
  22   4   1      320.30      315.05     12.59 o
  23   4   1      342.67      323.92     13.56 o
  24   4   1       15.84        4.91     13.75 o
  25   4   1        3.23        9.89     12.57 o
  26   4   1       64.09       57.33     11.12 o
  27   4   1       87.60      120.48     11.44 o
 -28   5   1       33.55       34.55     10.62 o
 -27   5   1        1.55        5.06     13.53 o
 -26   5   1       54.51       82.44     10.51 o
 -25   5   1       29.93       11.42     14.23 o
 -24   5   1       13.86        7.51     12.16 o
 -23   5   1      160.54      163.07     10.69 o
 -22   5   1       41.91       35.03      8.81 o
 -21   5   1       58.80       26.40      8.44 o
 -20   5   1      258.06      259.83     10.58 o
 -19   5   1        4.71       14.26      6.48 o
 -18   5   1       75.26       50.32      7.55 o
 -17   5   1      395.66      372.92     10.98 o
 -16   5   1      163.40      151.89      7.88 o
 -15   5   1      134.15      159.99      7.39 o
 -14   5   1        0.01        7.15      7.61 o
 -13   5   1       21.06       14.95      5.44 o
 -12   5   1      723.50      721.47     11.12 o
 -11   5   1      563.11      588.95      9.86 o
 -10   5   1       30.27       28.05      4.34 o
  -9   5   1       83.89       98.03      5.10 o
  -8   5   1       31.45       25.99      3.91 o
  -7   5   1       29.20       47.75      3.89 o
  -6   5   1      275.81      279.58      6.00 o
  -5   5   1      114.32      109.71      4.43 o
  -4   5   1      194.69      258.60      5.49 o
  -3   5   1      800.32      857.85      8.79 o
  -2   5   1       21.24       24.83      2.37 o
  -1   5   1       57.88       37.63      3.84 o
   0   5   1     4504.53     4687.79     39.20 o
   1   5   1      105.73      102.81      2.84 o
   2   5   1        0.95        0.16      3.63 o
   3   5   1       46.69       26.02      3.43 o
   4   5   1       76.44       69.75      3.91 o
   5   5   1      149.88      146.53      5.03 o
   6   5   1      340.29      283.44      6.22 o
   7   5   1        6.95       10.23      3.70 o
   8   5   1     2428.69     2409.31     23.90 o
   9   5   1        2.36        3.14      6.11 o
  10   5   1       54.68       60.97      5.55 o
  11   5   1     4026.13     3828.69     33.37 o
  12   5   1      392.42      370.01      9.24 o
  13   5   1      123.38      106.55      7.08 o
  14   5   1     2859.63     2661.84     27.23 o
  15   5   1      220.32      218.19      8.85 o
  16   5   1       17.01       13.51      6.62 o
  17   5   1      410.95      415.37     11.55 o
  18   5   1       28.49       29.19      7.04 o
  19   5   1        7.11       15.78      6.92 o
  20   5   1       54.30       66.22      8.20 o
  21   5   1       13.47        1.90     11.81 o
  22   5   1       84.77       80.16      9.70 o
  23   5   1        2.04        4.79     12.38 o
  24   5   1       88.58       84.33     10.39 o
  25   5   1      300.33      314.88     14.63 o
  26   5   1       65.11       57.64     11.21 o
  27   5   1        8.75        2.63     14.82 o
 -27   6   1        7.15        1.29     14.33 o
 -26   6   1       25.17       17.01      9.84 o
 -25   6   1       35.03       40.86      9.72 o
 -24   6   1       77.98       72.83     10.64 o
 -23   6   1       49.86       40.20      9.65 o
 -22   6   1      600.04      622.60     15.39 o
 -21   6   1        3.80      -11.55     11.55 o
 -20   6   1       26.16       35.14      7.58 o
 -19   6   1       28.26       24.52      7.13 o
 -18   6   1      137.79      146.94      8.61 o
 -17   6   1      178.36      196.86      8.77 o
 -16   6   1       47.14       41.57      6.59 o
 -15   6   1      323.90      300.20      9.41 o
 -14   6   1        3.71       -8.44      8.44 o
 -13   6   1        0.00       -3.62      7.75 o
 -12   6   1        4.91        3.61      5.28 o
 -11   6   1       93.73       97.49      6.14 o
 -10   6   1      104.35      117.30      5.90 o
  -9   6   1      167.65      162.21      6.21 o
  -8   6   1        0.09        3.09      5.66 o
  -7   6   1      235.79      236.77      6.40 o
  -6   6   1      125.64      144.74      5.33 o
  -5   6   1      253.93      331.65      6.80 o
  -4   6   1      452.40      512.03      7.86 o
  -3   6   1     2744.80     2562.32    437.93 o
  -2   6   1       29.89       21.36      2.55 o
  -1   6   1      560.62      608.00     17.05 o
   0   6   1      378.20      526.23     10.60 o
   1   6   1        0.51       -1.69      3.33 o
   2   6   1      894.63      915.31      7.40 o
   3   6   1     5208.56     5971.89     28.79 o
   4   6   1      138.61      140.53      5.23 o
   5   6   1        3.83       15.83      3.75 o
   6   6   1     1377.43     1407.83     14.31 o
   7   6   1       64.68       59.65      5.04 o
   8   6   1       32.39       28.68      4.79 o
   9   6   1     2559.86     2455.60     23.13 o
  10   6   1       17.97       21.55      5.38 o
  11   6   1      542.56      528.84     10.37 o
  12   6   1      674.20      698.12     11.95 o
  13   6   1       17.74       21.65      6.32 o
  14   6   1        6.82       28.70      5.58 o
  15   6   1        5.46        7.42      8.71 o
  16   6   1      311.85      317.08      9.99 o
  17   6   1      430.64      392.92     11.85 o
  18   6   1        0.48        7.61      9.73 o
  19   6   1      113.43      110.97      8.90 o
  20   6   1      335.01      298.94     12.43 o
  21   6   1        0.69       -3.94     11.42 o
  22   6   1        0.34       -8.74     11.42 o
  23   6   1      233.32      239.07     12.83 o
  24   6   1        0.50      -13.59     13.59 o
  25   6   1        7.70      -13.83     13.83 o
  26   6   1       38.45        9.00     15.14 o
 -27   7   1        0.13        8.01     13.77 o
 -26   7   1       22.17       17.85     10.13 o
 -25   7   1        0.98      -13.90     13.90 o
 -24   7   1       60.54       57.62     10.43 o
 -23   7   1       47.65       59.70      9.19 o
 -22   7   1       43.50       37.44      9.09 o
 -21   7   1       27.74       20.68      8.44 o
 -20   7   1       40.20       39.29      8.17 o
 -19   7   1        4.70        7.55     10.24 o
 -18   7   1       42.87       38.51      7.39 o
 -17   7   1       39.77       41.22      7.26 o
 -16   7   1       63.82       61.04      7.15 o
 -15   7   1        0.14        7.53      8.17 o
 -14   7   1       81.48       94.30      7.12 o
 -13   7   1      163.70      185.25      8.09 o
 -12   7   1       26.19       -4.51      8.34 o
 -11   7   1        0.01       -3.46      7.24 o
 -10   7   1      202.22      202.14      7.24 o
  -9   7   1       13.87       20.80      4.99 o
  -8   7   1     1438.35     1426.29     14.52 o
  -7   7   1       29.09       36.21      4.82 o
  -6   7   1      123.45      130.16      5.70 o
  -5   7   1      129.50      116.34      5.54 o
  -4   7   1       18.19        8.61      4.10 o
  -3   7   1      223.85      239.53      4.65 o
  -2   7   1       27.00       24.83      2.87 o
  -1   7   1        1.04       -1.10      3.79 o
   0   7   1      139.73      125.66      3.69 o
   1   7   1       10.92        6.67      4.87 o
   2   7   1      231.16      206.06      4.30 o
   3   7   1        3.81       -2.86      4.05 o
   4   7   1      428.47      442.47      8.20 o
   5   7   1     1088.89     1124.73     12.43 o
   6   7   1       24.24        1.64      6.72 o
   7   7   1        2.33        0.24      6.88 o
   8   7   1       45.78       56.47      5.47 o
   9   7   1        0.36        6.49      7.26 o
  10   7   1      215.62      220.01      7.90 o
  11   7   1      287.04      260.85      8.77 o
  12   7   1      188.63      176.01      7.85 o
  13   7   1       46.62       61.90      6.86 o
  14   7   1      355.24      347.85     10.48 o
  15   7   1        3.22       -4.12      6.44 o
  16   7   1       87.97       87.55      7.91 o
  17   7   1       44.86       47.01      7.61 o
  18   7   1        5.39        9.32      9.94 o
  19   7   1        9.37        8.79     10.88 o
  20   7   1       12.42       25.11      8.01 o
  21   7   1       21.17       26.91      8.69 o
  22   7   1       15.10       11.49      8.90 o
  23   7   1       48.58       57.86      9.84 o
  24   7   1        1.96        9.54     12.95 o
  25   7   1        5.59        0.00     13.99 o
  26   7   1       47.51       43.36     10.93 o
 -26   8   1        3.59        7.26     13.70 o
 -25   8   1        9.24      -11.96     13.86 o
 -24   8   1       29.76       43.49      9.99 o
 -23   8   1       12.32       26.69      8.71 o
 -22   8   1       69.83       88.08      9.89 o
 -21   8   1       15.76        4.08     11.60 o
 -20   8   1        0.87        0.00     10.82 o
 -19   8   1       16.66       -3.73     11.25 o
 -18   8   1        1.73       -7.64     10.39 o
 -17   8   1        6.37        2.79      6.91 o
 -16   8   1       32.38       28.33      6.81 o
 -15   8   1       16.79       -8.04      9.16 o
 -14   8   1        0.01       -7.63      8.55 o
 -13   8   1      174.79      161.81      8.38 o
 -12   8   1       52.41       43.15      6.41 o
 -11   8   1        1.00        1.88      7.63 o
 -10   8   1       19.41       19.94      5.65 o
  -9   8   1      182.26      180.03      7.16 o
  -8   8   1       20.50       12.75      5.20 o
  -7   8   1      131.60      139.96      6.59 o
  -6   8   1      604.30      600.60     10.27 o
  -5   8   1     1245.36     1272.07     13.97 o
  -4   8   1        0.55        3.62      4.53 o
  -3   8   1       88.38       63.53      3.94 o
  -2   8   1        0.55       -0.01      4.30 o
  -1   8   1      642.53      654.01     16.57 o
   0   8   1        0.60        0.14      8.76 o
   1   8   1       39.22       40.95      3.37 o
   2   8   1      572.19      590.61      7.00 o
   3   8   1     1191.80     1176.96      9.62 o
   4   8   1       79.42       93.60      5.81 o
   5   8   1      401.38      401.63      8.79 o
   6   8   1       19.50       24.44      5.33 o
   7   8   1      337.73      342.65      8.69 o
   8   8   1       57.60       61.85      5.97 o
   9   8   1      446.89      455.04     10.13 o
  10   8   1       10.91        4.36      8.18 o
  11   8   1       22.07       18.76      6.00 o
  12   8   1        3.00        4.40      8.38 o
  13   8   1      172.92      172.36      8.73 o
  14   8   1      132.94      132.20      8.28 o
  15   8   1        0.02        8.15      6.40 o
  16   8   1       49.17       47.05      7.51 o
  17   8   1       32.72       36.47      7.56 o
  18   8   1        0.15      -10.74     10.74 o
  19   8   1       11.36       26.23      7.39 o
  20   8   1       19.21       23.74      8.52 o
  21   8   1       67.05       67.83      9.40 o
  22   8   1        3.46       -8.90     11.90 o
  23   8   1        0.00        4.13     12.68 o
  24   8   1        0.12        0.00     13.21 o
  25   8   1       20.64        7.18     10.31 o
 -25   9   1        0.35      -14.26     14.26 o
 -24   9   1        0.13        6.83     12.25 o
 -23   9   1        2.28       14.82      8.55 o
 -22   9   1        0.25       -7.29     13.02 o
 -21   9   1        3.23       -0.54     12.57 o
 -20   9   1       41.65       44.19      9.33 o
 -19   9   1        3.81        1.48     11.17 o
 -18   9   1       27.52       38.32      8.20 o
 -17   9   1      188.84      192.06     10.34 o
 -16   9   1      217.76      196.51     10.21 o
 -15   9   1       48.69       54.50      7.72 o
 -14   9   1        2.32       10.54      6.25 o
 -13   9   1       37.01       39.83      6.67 o
 -12   9   1        0.17        3.89      7.98 o
 -11   9   1        2.10       -2.06      8.23 o
 -10   9   1      215.69      224.31      8.53 o
  -9   9   1        2.11        1.90      8.20 o
  -8   9   1        1.49        3.33      7.24 o
  -7   9   1        2.81        6.21      7.64 o
  -6   9   1      324.59      344.89      8.92 o
  -5   9   1       59.21       47.24      6.21 o
  -4   9   1      101.31      106.90      6.48 o
  -3   9   1      305.83      320.15     10.15 o
  -2   9   1       68.74       62.07      4.13 o
  -1   9   1        4.46       11.52      5.18 o
   0   9   1      101.64      107.89      4.22 o
   1   9   1       97.39       92.31      4.46 o
   2   9   1      128.92      114.57      6.81 o
   3   9   1      796.50      839.83     14.89 o
   4   9   1      279.95      292.48      8.36 o
   5   9   1      231.67      225.77      7.85 o
   6   9   1        0.03       -7.58      7.58 o
   7   9   1       93.54       89.18      6.75 o
   8   9   1      188.82      202.81      8.20 o
   9   9   1       43.51       31.65      6.51 o
  10   9   1       82.68       56.19      7.12 o
  11   9   1     1063.34      991.38     15.67 o
  12   9   1        0.31        4.02      8.87 o
  13   9   1        6.54        7.04      6.73 o
  14   9   1      312.66      301.21     10.85 o
  15   9   1       33.92       35.89      7.51 o
  16   9   1      126.23      148.86      9.32 o
  17   9   1      124.55      132.60      9.78 o
  18   9   1       13.49       20.99      8.49 o
  19   9   1        0.22       15.09      7.93 o
  20   9   1       72.37       84.45      9.97 o
  21   9   1       12.02       -1.66     12.43 o
  22   9   1       13.70       18.60      9.00 o
  23   9   1        0.09        7.37     12.87 o
  24   9   1        0.14        0.64     13.38 o
 -24  10   1        0.31      -11.68     13.77 o
 -23  10   1        0.80      -13.42     13.42 o
 -22  10   1       74.32       81.84     10.61 o
 -21  10   1       44.71       40.30      9.83 o
 -20  10   1       27.98       23.20      9.51 o
 -19  10   1       87.83       92.43     10.02 o
 -18  10   1      139.27      157.46     10.48 o
 -17  10   1       11.17       11.20     11.61 o
 -16  10   1       87.34       86.93      9.14 o
 -15  10   1       43.59       39.79      8.07 o
 -14  10   1      440.06      437.53     12.51 o
 -13  10   1        2.70        9.80      6.48 o
 -12  10   1       16.19       13.62      6.75 o
 -11  10   1      162.93      170.19      8.52 o
 -10  10   1        2.71        0.72      8.49 o
  -9  10   1      153.95      162.53      8.14 o
  -8  10   1      193.70      193.38      8.23 o
  -7  10   1        2.32       10.00      5.74 o
  -6  10   1       19.77       26.99      6.13 o
  -5  10   1      283.32      271.77      8.69 o
  -4  10   1       35.58       29.62      6.00 o
  -3  10   1       63.10       73.16      4.56 o
  -2  10   1       13.56       20.54      3.76 o
  -1  10   1      119.18      130.24      9.47 o
   0  10   1      122.61      101.83      7.87 o
   1  10   1      143.05      125.81      4.90 o
   2  10   1        5.75        9.42      4.40 o
   3  10   1       16.59       30.26      9.92 o
   4  10   1       43.41       41.56      6.05 o
   5  10   1      127.27      133.30      7.50 o
   6  10   1      450.45      467.74     10.86 o
   7  10   1       68.97       48.66      6.88 o
   8  10   1      355.17      347.97     10.37 o
   9  10   1      500.48      525.38     12.06 o
  10  10   1      200.12      193.48      9.11 o
  11  10   1        6.19        5.39      9.64 o
  12  10   1      223.90      225.69     10.05 o
  13  10   1      107.65       96.50      8.95 o
  14  10   1       38.02       52.60      7.51 o
  15  10   1        0.03       -0.91     10.66 o
  16  10   1      105.71       85.40      9.28 o
  17  10   1      150.16      158.05     10.83 o
  18  10   1        8.36        1.05     11.49 o
  19  10   1       18.05        8.10     12.17 o
  20  10   1      120.63      125.41     11.06 o
  21  10   1        2.38        3.49     12.70 o
  22  10   1       39.32       45.10     10.50 o
  23  10   1       88.01      107.03     11.42 o
 -23  11   1       79.79      100.41     11.25 o
 -22  11   1        3.80      -12.40     13.88 o
 -21  11   1        0.00       13.67      9.00 o
 -20  11   1      168.66      167.39     11.76 o
 -19  11   1      299.41      293.89     13.64 o
 -18  11   1        0.00        5.92     12.55 o
 -17  11   1       40.69       57.19      8.79 o
 -16  11   1       29.69       27.50      8.26 o
 -15  11   1       74.30       68.71      9.16 o
 -14  11   1        3.02        2.73     10.59 o
 -13  11   1       35.70       48.13      8.25 o
 -12  11   1      282.72      295.46     10.66 o
 -11  11   1      132.49      136.33      9.76 o
 -10  11   1       47.52       52.92      6.99 o
  -9  11   1      131.42      126.89      8.28 o
  -8  11   1      158.79      151.49      8.34 o
  -7  11   1       22.27       29.75      6.03 o
  -6  11   1      138.11      166.04      8.15 o
  -5  11   1      706.72      670.25     13.27 o
  -4  11   1      103.74      105.10      7.53 o
  -3  11   1       26.15       30.73      4.72 o
  -2  11   1      622.22      614.28     22.17 o
  -1  11   1      489.45      486.92      8.26 o
   0  11   1     1072.18     1052.40     12.58 o
   1  11   1        1.62       -2.12      5.81 o
   2  11   1        0.09       -2.68      5.51 o
   3  11   1      225.62      233.96      6.38 o
   4  11   1      107.07       93.24      7.27 o
   5  11   1      137.81      147.26      7.91 o
   6  11   1       51.31       57.89      6.60 o
   7  11   1       10.38       -2.22      8.84 o
   8  11   1      112.15      116.86      7.75 o
   9  11   1       58.45       65.26      7.56 o
  10  11   1       11.13        3.22     10.43 o
  11  11   1      741.50      778.71     15.78 o
  12  11   1       12.54       25.29      7.45 o
  13  11   1      129.38      104.09      9.64 o
  14  11   1      707.59      669.82     15.78 o
  15  11   1       23.34        6.81     12.30 o
  16  11   1        0.29        9.87      7.98 o
  17  11   1      241.42      262.71     12.57 o
  18  11   1        0.63       -3.33     12.09 o
  19  11   1       42.20       34.91      9.97 o
  20  11   1       23.49       24.74      9.20 o
  21  11   1        1.98        5.52     12.44 o
  22  11   1       38.81       35.85     10.27 o
 -22  12   1       38.34       49.63     10.10 o
 -21  12   1       24.23       34.55      9.95 o
 -20  12   1        7.45       21.09      9.46 o
 -19  12   1       24.35       20.00      9.68 o
 -18  12   1       26.67       30.07      9.43 o
 -17  12   1      202.07      213.26     11.92 o
 -16  12   1       36.78       45.24      8.85 o
 -15  12   1      109.70      108.61     10.18 o
 -14  12   1      186.16      185.76     11.10 o
 -13  12   1       13.98       10.51     11.44 o
 -12  12   1        8.22        4.51     10.54 o
 -11  12   1       34.37       43.47      7.91 o
 -10  12   1        3.83        0.43      9.60 o
  -9  12   1      124.20      124.16      8.68 o
  -8  12   1      120.22      114.62      8.36 o
  -7  12   1        1.42       -4.00      9.72 o
  -6  12   1      835.12      810.49     15.46 o
  -5  12   1        0.25       -9.38      9.38 o
  -4  12   1       91.86       86.61      8.09 o
  -3  12   1      732.60      792.13     23.72 o
  -2  12   1        0.23        3.90      6.24 o
  -1  12   1      102.65       88.48      7.05 o
   0  12   1      537.17      538.32     18.67 o
   1  12   1       61.41       70.34      5.19 o
   2  12   1      197.17      198.55      6.39 o
   3  12   1      188.54      180.59      6.38 o
   4  12   1       21.06       16.70      6.32 o
   5  12   1      152.49      142.17      9.14 o
   6  12   1      181.23      171.99      9.52 o
   7  12   1        0.96       11.81      6.49 o
   8  12   1      370.18      360.81     11.92 o
   9  12   1      126.34      109.55      9.28 o
  10  12   1       43.03       45.72      8.36 o
  11  12   1      483.73      502.26     14.04 o
  12  12   1      135.81      133.11     10.26 o
  13  12   1       29.41       39.96      8.34 o
  14  12   1       12.30       10.05     12.01 o
  15  12   1       16.34       43.33      8.23 o
  16  12   1       27.00       17.05      8.81 o
  17  12   1        7.92        4.55     12.40 o
  18  12   1        3.76       -8.26     13.30 o
  19  12   1       63.33       60.96     10.42 o
  20  12   1       87.09       86.35     10.99 o
  21  12   1        0.55      -10.35     14.49 o
 -20  13   1       96.79      114.75     11.81 o
 -19  13   1        1.61       -8.14     14.12 o
 -18  13   1        2.00       10.39     13.53 o
 -17  13   1      188.84      180.17     12.67 o
 -16  13   1       28.54       27.34      9.38 o
 -15  13   1       41.31       37.09      9.59 o
 -14  13   1        0.12      -11.81     11.81 o
 -13  13   1       11.17      -12.48     12.48 o
 -12  13   1      403.73      427.84     14.04 o
 -11  13   1      218.92      201.34     11.31 o
 -10  13   1       15.30        9.36     11.66 o
  -9  13   1      420.66      429.95     13.35 o
  -8  13   1      173.86      176.36     10.19 o
  -7  13   1       17.92       14.93      7.85 o
  -6  13   1      170.83      174.97      9.91 o
  -5  13   1      161.49      146.38      9.64 o
  -4  13   1        5.30       -3.78      9.83 o
  -3  13   1       16.77       24.86     14.34 o
  -2  13   1        1.12        2.51      6.26 o
  -1  13   1       30.83       36.20      5.26 o
   0  13   1       17.30       31.79     11.39 o
   1  13   1        0.43       -6.75      6.75 o
   2  13   1      246.83      236.63      7.38 o
   3  13   1      111.20      129.21      6.32 o
   4  13   1       31.70       37.28      7.53 o
   5  13   1      237.25      235.24     10.66 o
   6  13   1      254.51      264.37     11.10 o
   7  13   1       11.69        6.24     10.61 o
   8  13   1      151.61      158.41      9.73 o
   9  13   1        0.37        5.58     10.94 o
  10  13   1        7.86       12.19      8.04 o
  11  13   1      254.41      261.79     11.77 o
  12  13   1        9.22       32.35      8.07 o
  13  13   1        6.12       11.10     12.04 o
  14  13   1      143.40      140.51     10.83 o
  15  13   1       52.40       42.83      9.97 o
  16  13   1        1.25       11.29      8.85 o
  17  13   1       17.81       22.13      8.95 o
  18  13   1       39.10        9.41     14.47 o
  19  13   1        3.51       10.29     12.87 o
 -18  14   1       42.91       60.54     10.40 o
 -17  14   1       50.28       55.79     10.48 o
 -16  14   1       27.78       21.15      9.41 o
 -15  14   1       74.67       67.10     10.48 o
 -14  14   1       64.44       76.27     10.34 o
 -13  14   1        9.70        9.48     12.94 o
 -12  14   1       35.82       40.28      9.49 o
 -11  14   1       14.77       14.92      8.57 o
 -10  14   1        1.97        4.58     11.61 o
  -9  14   1       10.82       15.94      8.34 o
  -8  14   1       41.22       35.77      8.66 o
  -7  14   1       22.75       22.94      8.26 o
  -6  14   1       44.17       26.18      8.65 o
  -5  14   1       69.29       79.37      8.79 o
  -4  14   1       92.75       74.77      9.32 o
  -3  14   1      252.02      266.70     15.31 o
  -2  14   1      275.47      271.68      8.47 o
  -1  14   1       48.99       40.24      8.04 o
   0  14   1       18.17       12.90     10.87 o
   1  14   1       24.74       14.36      7.86 o
   2  14   1        1.71       -7.29      7.29 o
   3  14   1        0.29        1.79      7.15 o
   4  14   1        1.38        9.78     10.23 o
   5  14   1      103.61      121.00      9.46 o
   6  14   1       28.55       26.51      8.38 o
   7  14   1        5.46       16.72      7.85 o
   8  14   1      162.72      163.68     10.91 o
   9  14   1      139.81      152.86     11.15 o
  10  14   1       41.59       37.38      8.89 o
  11  14   1       24.61       19.77      8.84 o
  12  14   1       36.72       37.03      9.05 o
  13  14   1       26.00       54.72      8.85 o
  14  14   1       11.33       -4.12     13.32 o
  15  14   1        1.51       -6.60     12.75 o
  16  14   1       23.94       21.68      9.94 o
  17  14   1       23.67       13.58     13.94 o
  18  14   1        0.56       12.03     12.99 o
 -16  15   1        0.01        1.95     12.54 o
 -15  15   1        1.67       -0.62     13.15 o
 -14  15   1       10.88       11.42      9.62 o
 -13  15   1       88.87       94.68     10.69 o
 -12  15   1        1.75        4.07     12.81 o
 -11  15   1        6.42       12.48      8.71 o
 -10  15   1       46.96       43.70      9.57 o
  -9  15   1       49.85       53.12      9.48 o
  -8  15   1       14.22       23.08      8.81 o
  -7  15   1       51.37       40.44      9.08 o
  -6  15   1       10.29       -2.60     11.77 o
  -5  15   1        0.05        7.19      8.23 o
  -4  15   1        2.23        6.57     11.77 o
  -3  15   1        4.82       -2.76      6.95 o
  -2  15   1       17.55       25.07     15.12 o
  -1  15   1       16.96       14.13      6.02 o
   0  15   1       77.77       98.63      7.05 o
   1  15   1      137.52      147.03      7.57 o
   2  15   1        8.32       22.10      5.81 o
   3  15   1      159.00      179.88      9.78 o
   4  15   1       93.74       94.86     10.34 o
   5  15   1       27.94       21.55      8.98 o
   6  15   1        2.84        7.37     12.19 o
   7  15   1       71.27       70.83     10.13 o
   8  15   1       53.14       67.54      9.59 o
   9  15   1        1.90        6.06     12.35 o
  10  15   1        3.67       -8.44     12.36 o
  11  15   1        1.66      -13.72     13.72 o
  12  15   1       25.30       23.08      9.22 o
  13  15   1       12.06       12.89     13.58 o
  14  15   1       13.56       -0.64     14.05 o
  15  15   1       22.91       38.27      9.25 o
  16  15   1        1.31       12.59     14.52 o
 -14  16   1        0.13       12.60     13.42 o
 -13  16   1        1.70      -10.35     13.67 o
 -12  16   1       35.18       39.47     10.64 o
 -11  16   1        5.32        0.61     13.86 o
 -10  16   1       18.94       35.37      9.76 o
  -9  16   1       35.34       36.48      9.95 o
  -8  16   1       37.61       49.90      9.81 o
  -7  16   1       48.16       51.72     10.11 o
  -6  16   1       20.40        9.65     14.17 o
  -5  16   1      107.81      103.57     11.60 o
  -4  16   1       55.57       50.60     10.48 o
  -3  16   1       82.20       80.09     12.52 o
  -2  16   1       29.64       35.32     16.24 o
  -1  16   1       21.13       22.48      6.40 o
   0  16   1        8.23        8.71      8.76 o
   1  16   1        0.13        0.23      6.96 o
   2  16   1       41.03       52.16      6.70 o
   3  16   1        1.05       -0.44      8.97 o
   4  16   1       23.23       11.96      9.52 o
   5  16   1        4.66        4.53     12.81 o
   6  16   1       30.22       32.40      9.57 o
   7  16   1      112.96      121.90     11.20 o
   8  16   1        4.05       11.10     12.25 o
   9  16   1        4.41        7.16     13.64 o
  10  16   1       41.02       49.92      9.80 o
  11  16   1       17.02        6.24     14.13 o
  12  16   1        2.98        3.51      9.56 o
  13  16   1        9.17       21.78      9.52 o
 -11  17   1       33.35       33.09     10.62 o
 -10  17   1        5.22       -1.29     14.17 o
  -9  17   1       18.25       14.64     14.79 o
  -8  17   1        0.82      -12.89     12.89 o
  -7  17   1        6.27       25.30      8.97 o
  -6  17   1       19.43       10.18      9.89 o
  -5  17   1       11.94        7.34     13.72 o
  -4  17   1        2.25       -6.03     12.89 o
  -3  17   1       17.77       13.45      9.94 o
  -2  17   1       49.65       57.54      9.32 o
  -1  17   1        6.45        3.28     22.80 o
   0  17   1        4.67       11.28      9.65 o
   1  17   1       39.17       36.78      7.03 o
   2  17   1        0.17        0.86     11.31 o
   3  17   1        5.27        9.52      7.12 o
   4  17   1        4.11      -12.95     12.95 o
   5  17   1       60.00       59.41     10.53 o
   6  17   1       21.79       26.16     10.03 o
   7  17   1        0.82        1.24     12.71 o
   8  17   1       16.70       29.11      9.54 o
   9  17   1        0.76        7.75     12.44 o
  10  17   1        0.12       -8.55     14.39 o
  -5  18   1        0.02        7.29     13.85 o
  -4  18   1       11.90       13.08     13.43 o
  -3  18   1       24.77       19.64      8.51 o
  -2  18   1        2.73        1.58     16.92 o
  -1  18   1       22.05       24.62      6.91 o
   0  18   1        0.95       -7.32      9.48 o
   1  18   1        5.76       10.01      7.79 o
   2  18   1       13.71       33.55      6.79 o
   3  18   1       14.43        9.11      8.38 o
   4  18   1       20.91       -5.26     15.08 o
   5  18   1       55.33       48.05     11.12 o
 -29   0   2       44.34       60.45     10.99 o
 -28   0   2       52.26       26.19     10.59 o
 -27   0   2       10.03       10.64     13.03 o
 -26   0   2        2.50       10.08     12.73 o
 -25   0   2       49.21       46.71      8.77 o
 -24   0   2        3.65       -2.01     11.28 o
 -23   0   2       88.00      109.31      8.95 o
 -22   0   2       10.77        9.62     10.10 o
 -21   0   2        9.27       17.88      7.43 o
 -20   0   2     1100.59     1033.86     16.69 o
 -19   0   2      392.25      359.61     10.67 o
 -18   0   2       87.04       94.17      7.07 o
 -17   0   2      753.92      708.31     12.84 o
 -16   0   2     1003.70      998.99     14.15 o
 -15   0   2     1524.79     1527.24     16.21 o
 -14   0   2      153.79      141.76      6.84 o
 -13   0   2      104.02      107.41      6.24 o
 -12   0   2     4511.89     4236.97     32.34 o
 -11   0   2      147.94      153.99      5.47 o
 -10   0   2        0.33       -3.43      5.04 o
  -9   0   2     3677.57     3564.25     25.25 o
  -8   0   2       28.31       43.92      3.61 o
  -7   0   2      281.86      305.02      5.62 o
  -6   0   2    29674.04    27538.23     59.31 o
  -5   0   2     4850.41     4984.16     24.33 o
  -4   0   2      326.03      424.30      5.31 o
  -3   0   2       91.70      118.98      3.54 o
  -2   0   2    22420.95    21715.76     73.29 o
  -1   0   2    19868.99    19057.89     28.35 o
   0   0   2     5347.72     5313.01     17.52 o
   1   0   2     6757.83     7256.44     37.50 o
   2   0   2    24748.86    22825.75    325.98 o
   3   0   2     2633.26     2348.66     16.13 o
   4   0   2      271.49      311.16      4.91 o
   5   0   2     1586.59     1670.77     15.31 o
   6   0   2      837.33      764.66      8.15 o
   7   0   2       21.46       21.31      3.67 o
   8   0   2    10358.54    10703.48     44.43 o
   9   0   2     2470.69     2490.96     23.16 o
  10   0   2      209.37      209.33      6.32 o
  11   0   2      519.44      644.20      9.81 o
  12   0   2      756.18      804.49     11.39 o
  13   0   2     1659.66     1612.60     16.40 o
  14   0   2     1511.93     1486.19     16.26 o
  15   0   2      111.53      123.17      7.32 o
  16   0   2        2.92        4.66      8.09 o
  17   0   2       42.19       52.74      6.33 o
  18   0   2       17.43       29.18      6.03 o
  19   0   2       10.72       22.86      6.17 o
  20   0   2      659.77      678.43     15.12 o
  21   0   2       34.03       44.16      8.50 o
  22   0   2       26.99       27.15      8.49 o
  23   0   2      115.95      122.85     10.53 o
  24   0   2        1.71       21.65      8.39 o
  25   0   2      143.76      135.55     11.28 o
  26   0   2        7.41       -3.05     13.86 o
  27   0   2        3.50      -12.22     12.78 o
 -29   1   2      107.63      113.90     12.03 o
 -28   1   2       25.19       40.03     10.45 o
 -27   1   2        9.47       21.35      9.19 o
 -26   1   2      174.17      174.96     11.50 o
 -25   1   2      154.74      179.14     10.82 o
 -24   1   2        1.07       -3.53     12.00 o
 -23   1   2      118.23      130.61      9.65 o
 -22   1   2        9.97        7.90     10.64 o
 -21   1   2        7.97        8.76      9.78 o
 -20   1   2       47.13       48.42      7.16 o
 -19   1   2      115.30      109.29      7.63 o
 -18   1   2      623.22      574.58     12.22 o
 -17   1   2      440.63      430.94     10.85 o
 -16   1   2       19.69       11.10      6.22 o
 -15   1   2     3140.83     2914.52     27.04 o
 -14   1   2     3007.78     2885.76     25.73 o
 -13   1   2      148.15      140.35      6.44 o
 -12   1   2      905.36      916.35     11.36 o
 -11   1   2     5047.22     5077.60     33.28 o
 -10   1   2      127.53      143.93      5.26 o
  -9   1   2     1829.92     2027.14     19.41 o
  -8   1   2     2680.98     2696.30     21.07 o
  -7   1   2      397.44      437.80      6.24 o
  -6   1   2      971.44     1183.87     11.14 o
  -5   1   2     3354.91     3799.35     21.03 o
  -4   1   2     6257.17     6884.11     26.47 o
  -3   1   2     7311.76     7347.43     26.07 o
  -2   1   2      366.82      394.56     12.61 o
  -1   1   2    14522.55    14788.28    204.56 o
   0   1   2     2222.35     2253.15     58.84 o
   1   1   2     4404.66     4728.30     48.29 o
   2   1   2       31.75       21.84      2.09 o
   3   1   2     4054.58     4023.22     21.73 o
   4   1   2       11.42       15.52      2.63 o
   5   1   2     2304.85     2917.55     20.34 o
   6   1   2     6467.45     6667.37     32.07 o
   7   1   2      284.17      305.42      6.00 o
   8   1   2      896.22      794.86      9.25 o
   9   1   2      336.32      336.56      6.86 o
  10   1   2      133.02      139.03      5.54 o
  11   1   2     1248.31     1237.60     13.00 o
  12   1   2        5.85        1.52      7.23 o
  13   1   2      143.30      144.77      6.72 o
  14   1   2      147.95      139.08      6.91 o
  15   1   2       84.06       91.90      6.52 o
  16   1   2       17.62        4.36      8.09 o
  17   1   2       11.78        6.92      8.66 o
  18   1   2        1.12       -6.05      8.85 o
  19   1   2      110.58       95.26      8.26 o
  20   1   2       45.73       29.40      7.88 o
  21   1   2        4.96       24.10      7.39 o
  22   1   2      181.01      179.04     10.80 o
  23   1   2      263.27      276.34     12.57 o
  24   1   2        4.63       33.26      8.57 o
  25   1   2       57.01       69.11      9.97 o
  26   1   2       25.59       36.69      9.52 o
  27   1   2       11.97       14.82     10.00 o
 -29   2   2        1.49        0.67     10.24 o
 -28   2   2      125.66      124.37     12.48 o
 -27   2   2        4.70      -14.29     14.29 o
 -26   2   2       23.45       43.12      9.09 o
 -25   2   2        1.19        2.15     11.66 o
 -24   2   2       13.68        5.07     11.90 o
 -23   2   2       47.17       42.31      7.93 o
 -22   2   2       40.32       30.17      7.83 o
 -21   2   2       11.80       -0.85     10.67 o
 -20   2   2       72.48       68.45      7.88 o
 -19   2   2        0.44       -8.89      8.89 o
 -18   2   2        1.44        4.15      8.55 o
 -17   2   2      807.41      753.14     13.37 o
 -16   2   2      330.42      316.70      9.38 o
 -15   2   2      787.26      788.06     12.33 o
 -14   2   2      541.16      547.04     10.26 o
 -13   2   2       40.27       42.08      5.60 o
 -12   2   2     2542.43     2466.32     21.98 o
 -11   2   2      977.97     1008.35     11.28 o
 -10   2   2       40.50       42.63      4.24 o
  -9   2   2     1103.48     1106.77     10.67 o
  -8   2   2     2360.08     2485.15     20.77 o
  -7   2   2      229.77      270.66      5.36 o
  -6   2   2     3196.04     3439.60     21.89 o
  -5   2   2      976.02     1086.38     10.58 o
  -4   2   2       30.20       28.51      2.78 o
  -3   2   2     1701.94     1784.96     14.36 o
  -2   2   2     4621.92     4812.17     21.03 o
  -1   2   2     6281.49     6600.35     26.00 o
   0   2   2     1528.37     1748.58      9.85 o
   1   2   2      521.21      536.18      4.18 o
   2   2   2     2488.05     2453.17     23.48 o
   3   2   2      404.04      347.36      5.36 o
   4   2   2       21.51       14.45      3.06 o
   5   2   2     6310.35     6469.03     31.40 o
   6   2   2     5572.86     5810.84     30.98 o
   7   2   2      549.36      602.00      8.12 o
   8   2   2     3111.20     3235.34     25.51 o
   9   2   2     1682.24     1652.12     16.80 o
  10   2   2      313.34      309.58      7.16 o
  11   2   2      821.70      738.19     10.61 o
  12   2   2      105.89      109.87      6.09 o
  13   2   2       77.29       74.90      5.92 o
  14   2   2      318.62      312.85      8.71 o
  15   2   2        0.11       -5.73      8.39 o
  16   2   2      296.55      306.38      9.38 o
  17   2   2      347.15      335.09     10.35 o
  18   2   2        0.02        6.51      6.33 o
  19   2   2       32.92       45.43      7.15 o
  20   2   2      305.82      316.84     11.58 o
  21   2   2        2.41        0.24      8.14 o
  22   2   2       12.09       19.70      7.86 o
  23   2   2       14.42        7.80     12.32 o
  24   2   2       18.54       -0.56     13.43 o
  25   2   2      114.56       99.21     10.67 o
  26   2   2        9.02        5.55     13.97 o
  27   2   2        7.26        4.87      9.78 o
 -28   3   2        0.13       14.66      9.35 o
 -27   3   2       17.72       25.72      9.92 o
 -26   3   2        0.85        0.57     12.60 o
 -25   3   2        0.45        6.54     11.63 o
 -24   3   2        0.42        8.76      7.98 o
 -23   3   2       46.37       53.36      8.55 o
 -22   3   2       68.38       91.39      8.01 o
 -21   3   2        8.37       20.85      6.75 o
 -20   3   2        0.61       -9.56      9.56 o
 -19   3   2        7.24        7.35      6.44 o
 -18   3   2       22.04       30.39      6.48 o
 -17   3   2        1.82       -5.46      8.82 o
 -16   3   2      371.91      348.24      9.73 o
 -15   3   2        2.72        6.17      7.53 o
 -14   3   2       24.76       25.92      5.52 o
 -13   3   2      231.36      238.03      7.58 o
 -12   3   2      472.66      460.19      8.92 o
 -11   3   2        3.53       12.48      4.00 o
 -10   3   2       65.51       75.71      4.66 o
  -9   3   2       55.73       47.19      4.08 o
  -8   3   2        5.73       -2.04      5.06 o
  -7   3   2       13.44       13.75      3.38 o
  -6   3   2     1812.19     1967.86     17.80 o
  -5   3   2      306.51      340.79      5.70 o
  -4   3   2      513.85      525.25      6.51 o
  -3   3   2     7001.48     7503.05     31.14 o
  -2   3   2     1154.73     1204.44      7.80 o
  -1   3   2      161.72      159.40      2.79 o
   0   3   2     2464.04     2489.49     12.79 o
   1   3   2       17.83       20.41      1.95 o
   2   3   2       55.46       67.53      2.35 o
   3   3   2      838.16      839.97      8.31 o
   4   3   2      413.21      425.23      6.43 o
   5   3   2      836.59      893.19      9.16 o
   6   3   2      165.74      180.60      5.26 o
   7   3   2        6.88        8.36      3.56 o
   8   3   2       17.81       16.80      3.67 o
   9   3   2      221.81      226.91      6.25 o
  10   3   2      338.54      343.53      7.86 o
  11   3   2     3080.64     2937.65     28.91 o
  12   3   2       66.53       58.13      5.84 o
  13   3   2       52.47       53.38      6.03 o
  14   3   2      644.00      563.30     11.34 o
  15   3   2       24.19       20.26      5.98 o
  16   3   2       25.58       21.76      6.29 o
  17   3   2       11.88       27.01      6.09 o
  18   3   2        2.40       -8.79      9.19 o
  19   3   2        0.02        3.73      6.68 o
  20   3   2        3.72       -2.22     10.51 o
  21   3   2       42.45       37.49      8.65 o
  22   3   2       86.76       93.63      9.54 o
  23   3   2       15.02        0.53     12.68 o
  24   3   2        1.40       13.21      8.68 o
  25   3   2        6.69       10.08      9.73 o
  26   3   2        2.30        9.36      9.73 o
  27   3   2       55.13       62.98     10.62 o
 -28   4   2        0.00      -11.01     14.98 o
 -27   4   2        1.60       -3.08     12.89 o
 -26   4   2        3.99        4.69     12.94 o
 -25   4   2        0.04       -6.67     12.62 o
 -24   4   2        3.03       15.12      8.07 o
 -23   4   2       56.45       84.17      8.46 o
 -22   4   2       42.97       41.81      8.10 o
 -21   4   2        0.22        7.05      9.87 o
 -20   4   2       64.61       57.88      7.96 o
 -19   4   2       56.03       45.23      6.84 o
 -18   4   2        1.57       -9.13      9.13 o
 -17   4   2       48.17       46.81      6.88 o
 -16   4   2        2.43       -7.16      8.46 o
 -15   4   2        2.24        2.14      7.86 o
 -14   4   2      234.30      233.87      8.18 o
 -13   4   2      204.77      197.26      7.55 o
 -12   4   2      244.09      230.12      7.26 o
 -11   4   2       52.71       61.98      5.07 o
 -10   4   2       46.88       43.70      4.55 o
  -9   4   2      118.65      127.00      5.23 o
  -8   4   2      618.88      646.60      8.71 o
  -7   4   2      295.44      312.82      6.25 o
  -6   4   2       19.51       31.99      3.72 o
  -5   4   2      450.06      504.91      7.13 o
  -4   4   2      306.70      331.02      5.89 o
  -3   4   2       11.57       15.73      3.03 o
  -2   4   2        4.43       11.01      6.16 o
  -1   4   2      187.50      195.59      3.30 o
   0   4   2        4.15        0.82      3.02 o
   1   4   2      103.46      121.27      3.15 o
   2   4   2       21.23       26.93      2.28 o
   3   4   2      331.35      373.76      6.40 o
   4   4   2       44.74       47.81      3.80 o
   5   4   2     1476.05     1655.31     15.62 o
   6   4   2       56.51       55.98      4.05 o
   7   4   2      119.99      119.20      5.12 o
   8   4   2      375.23      358.37      7.47 o
   9   4   2        4.47       10.93      4.42 o
  10   4   2        0.17        1.93      6.60 o
  11   4   2        5.18        9.78      5.01 o
  12   4   2       12.30        1.37      7.50 o
  13   4   2      216.07      206.00      8.01 o
  14   4   2      302.12      277.65      9.09 o
  15   4   2        5.18       -2.71      8.49 o
  16   4   2       47.76       55.39      6.81 o
  17   4   2       66.96       63.64      7.26 o
  18   4   2       13.48       23.82      6.64 o
  19   4   2        4.13       12.57      6.68 o
  20   4   2        2.03        5.03     10.18 o
  21   4   2       13.86       14.71      8.25 o
  22   4   2       17.65       21.95      8.33 o
  23   4   2        0.41       -9.16     12.65 o
  24   4   2       13.38       24.14      9.09 o
  25   4   2        0.56        7.24     12.71 o
  26   4   2       11.11       32.07      9.83 o
  27   4   2        3.92        0.67     14.34 o
 -28   5   2        0.07      -11.90     14.47 o
 -27   5   2        0.12       -2.82      9.70 o
 -26   5   2        5.20       -7.79     13.59 o
 -25   5   2        7.71        8.53      8.73 o
 -24   5   2       61.22       58.36      9.35 o
 -23   5   2       23.93       -0.51     12.60 o
 -22   5   2      217.80      218.36     10.94 o
 -21   5   2       27.98       40.94      7.53 o
 -20   5   2        0.69        1.29      9.92 o
 -19   5   2        9.38        3.62      8.57 o
 -18   5   2       74.59       79.75      7.85 o
 -17   5   2      400.55      375.34     11.04 o
 -16   5   2        1.40        1.71      7.91 o
 -15   5   2      303.65      307.81      9.20 o
 -14   5   2      833.81      795.84     12.73 o
 -13   5   2        0.62       -7.63      7.63 o
 -12   5   2        9.71       11.82      5.07 o
 -11   5   2      652.98      611.73     10.15 o
 -10   5   2       76.74       80.61      5.25 o
  -9   5   2     1101.87     1144.69     12.32 o
  -8   5   2     2346.11     2348.75     23.48 o
  -7   5   2      154.41      157.97      5.33 o
  -6   5   2      794.22      872.95     10.00 o
  -5   5   2      817.07      854.57      9.75 o
  -4   5   2       90.81       94.92      4.42 o
  -3   5   2     1773.16     1904.49     18.92 o
  -2   5   2        3.53        5.50      3.42 o
  -1   5   2       87.34      105.06      6.37 o
   0   5   2     1642.08     1657.44     25.20 o
   1   5   2      352.80      372.98      9.39 o
   2   5   2      798.76      853.06      7.22 o
   3   5   2      693.86      696.03      8.74 o
   4   5   2       60.62       68.65      4.32 o
   5   5   2        0.02        1.55      5.22 o
   6   5   2      555.16      541.83      8.57 o
   7   5   2      615.38      652.04      9.70 o
   8   5   2      305.79      298.86      7.59 o
   9   5   2      699.13      724.47     11.02 o
  10   5   2       47.65       54.32      5.85 o
  11   5   2      756.50      719.75     11.61 o
  12   5   2        5.40        6.96      5.39 o
  13   5   2      117.59      109.09      7.07 o
  14   5   2        5.00       16.75      5.60 o
  15   5   2        2.74        2.82      8.55 o
  16   5   2      301.19      269.68      9.75 o
  17   5   2       97.81      100.58      8.18 o
  18   5   2       30.39       29.96      7.34 o
  19   5   2        1.56        5.28      9.83 o
  20   5   2       43.64       30.57      8.84 o
  21   5   2       47.32       43.90      9.46 o
  22   5   2      148.31      131.36     10.93 o
  23   5   2       42.85       35.86      9.83 o
  24   5   2       99.93       94.76     11.04 o
  25   5   2        1.09       -2.47     13.88 o
  26   5   2       21.27       16.53     10.18 o
 -27   6   2        0.30       11.61     13.77 o
 -26   6   2        6.27       -1.23     13.96 o
 -25   6   2       20.06       20.48      9.48 o
 -24   6   2       56.34       59.60      9.46 o
 -23   6   2        5.71       10.48     11.29 o
 -22   6   2        8.46        8.87     11.06 o
 -21   6   2        0.00       -2.60      7.51 o
 -20   6   2       64.34       42.98      8.65 o
 -19   6   2       20.94       35.03      7.18 o
 -18   6   2        2.02       -8.52     10.26 o
 -17   6   2      325.10      305.53     10.43 o
 -16   6   2       16.19       18.49      6.21 o
 -15   6   2      383.03      383.72     10.47 o
 -14   6   2        9.94       11.04      6.09 o
 -13   6   2       86.48       68.60      6.67 o
 -12   6   2      798.33      784.96     12.20 o
 -11   6   2        6.57        5.50      5.03 o
 -10   6   2      157.68      149.40      6.56 o
  -9   6   2      627.36      655.65     10.27 o
  -8   6   2      274.78      276.40      7.18 o
  -7   6   2       29.29       32.21      4.63 o
  -6   6   2     1097.44     1122.58     11.88 o
  -5   6   2      302.93      292.35      6.97 o
  -4   6   2       38.77       25.60      4.07 o
  -3   6   2      906.46      944.42      7.64 o
  -2   6   2      647.56      604.03     12.22 o
  -1   6   2     2522.89     2455.46     86.50 o
   0   6   2     1683.62     1674.12     11.79 o
   1   6   2       22.27       13.41      2.71 o
   2   6   2     1601.07     1586.75     22.70 o
   3   6   2     1265.32     1369.37     14.01 o
   4   6   2        6.00        0.61      5.70 o
   5   6   2     1104.43     1094.53     12.09 o
   6   6   2      513.47      533.02      9.32 o
   7   6   2       18.59       24.17      4.87 o
   8   6   2     2937.27     2907.62     28.95 o
   9   6   2      712.48      727.53     11.52 o
  10   6   2       81.58       85.72      6.35 o
  11   6   2       25.37       25.81      5.81 o
  12   6   2       44.57       47.56      6.30 o
  13   6   2       18.98       25.22      6.17 o
  14   6   2      331.15      278.84      9.67 o
  15   6   2        1.52        8.73      5.77 o
  16   6   2       21.25       27.84      6.92 o
  17   6   2      224.53      238.46      9.91 o
  18   6   2       11.87       28.32      7.15 o
  19   6   2       45.69       52.55      8.20 o
  20   6   2      157.00      155.65     10.54 o
  21   6   2        4.08      -11.28     12.46 o
  22   6   2        6.07        5.62      8.92 o
  23   6   2        8.10       14.21      9.11 o
  24   6   2        5.53       25.70      9.09 o
  25   6   2       45.65       38.30     10.58 o
  26   6   2        9.19       10.96     10.21 o
 -27   7   2        2.55       10.96      9.51 o
 -26   7   2       44.05       58.08     10.31 o
 -25   7   2      100.18      100.42     11.06 o
 -24   7   2        4.26       -9.72     12.84 o
 -23   7   2        0.18        0.00     12.20 o
 -22   7   2        1.71        8.71     11.07 o
 -21   7   2       21.31       31.71      7.96 o
 -20   7   2       25.05       28.78      7.80 o
 -19   7   2       10.58        0.00     10.61 o
 -18   7   2      105.07      108.80      8.38 o
 -17   7   2       20.90       23.43      7.00 o
 -16   7   2       48.66       54.16      6.76 o
 -15   7   2      308.75      330.10     10.13 o
 -14   7   2     1902.20     1874.73     19.83 o
 -13   7   2       64.50       73.14      6.91 o
 -12   7   2       41.04       29.58      5.95 o
 -11   7   2     1671.86     1638.45     17.20 o
 -10   7   2        8.98        4.18      8.07 o
  -9   7   2     1396.57     1357.63     15.01 o
  -8   7   2      583.77      587.20     10.31 o
  -7   7   2       68.56       64.02      5.87 o
  -6   7   2     1847.29     1873.34     17.82 o
  -5   7   2      290.76      259.79      7.47 o
  -4   7   2      686.86      623.38     10.23 o
  -3   7   2     7360.47     7243.82    131.51 o
  -2   7   2      126.30      128.58      6.09 o
  -1   7   2       92.78       90.63      3.95 o
   0   7   2     5028.93     5122.28     33.64 o
   1   7   2      248.70      260.56      5.28 o
   2   7   2      177.13      187.62      4.52 o
   3   7   2     2201.70     2198.77     14.92 o
   4   7   2      132.46      127.64      6.32 o
   5   7   2      750.19      746.52     10.96 o
   6   7   2     1531.68     1496.50     15.09 o
   7   7   2       29.10       18.97      6.24 o
   8   7   2     5557.77     5439.81     41.49 o
   9   7   2       15.89       18.66      6.38 o
  10   7   2      166.24      155.05      7.77 o
  11   7   2     1848.72     1759.18     18.78 o
  12   7   2      233.28      233.36      8.77 o
  13   7   2       51.79       56.06      6.89 o
  14   7   2      351.12      310.01     10.45 o
  15   7   2       50.90       48.59      7.35 o
  16   7   2       20.17       19.40      7.15 o
  17   7   2      104.94      134.96      8.77 o
  18   7   2        4.66       12.03      7.85 o
  19   7   2      195.96      205.04     10.53 o
  20   7   2        0.35      -12.11     12.11 o
  21   7   2        0.40        6.92     12.38 o
  22   7   2      228.36      220.21     12.32 o
  23   7   2       68.25       71.12     10.43 o
  24   7   2        9.02        8.02     13.86 o
  25   7   2       93.02       79.27     12.04 o
 -26   8   2       11.58       10.83     10.39 o
 -25   8   2       30.56       11.29     14.98 o
 -24   8   2        0.26        4.75     12.95 o
 -23   8   2      127.91      134.50     11.09 o
 -22   8   2        6.11        9.09      8.12 o
 -21   8   2       47.24       48.90      8.73 o
 -20   8   2      221.82      214.06     11.07 o
 -19   8   2        3.88      -11.33     11.33 o
 -18   8   2       52.98       50.00      8.09 o
 -17   8   2      401.70      425.34     12.46 o
 -16   8   2        1.39       -3.64      9.78 o
 -15   8   2      121.94      131.96      8.04 o
 -14   8   2       23.57       43.42      6.51 o
 -13   8   2       20.24       25.25      6.72 o
 -12   8   2     1291.60     1245.96     16.42 o
 -11   8   2      235.74      221.95      8.66 o
 -10   8   2       72.74       60.03      6.49 o
  -9   8   2     1234.32     1205.60     14.98 o
  -8   8   2       52.41       56.03      6.44 o
  -7   8   2      233.72      252.12      7.96 o
  -6   8   2     3306.91     3333.70     32.43 o
  -5   8   2     1663.86     1666.67     16.62 o
  -4   8   2       98.62      112.42      6.38 o
  -3   8   2      651.01      647.27     13.09 o
  -2   8   2      483.60      503.78      6.93 o
  -1   8   2     1723.48     1772.30     34.15 o
   0   8   2      107.53      131.86      4.52 o
   1   8   2        4.92        3.86      3.98 o
   2   8   2     2704.29     2620.89     53.91 o
   3   8   2      102.93      118.94      4.86 o
   4   8   2      104.76      113.31      6.33 o
   5   8   2     1544.98     1552.19     16.16 o
   6   8   2      353.59      364.03      9.24 o
   7   8   2      196.53      202.83      7.61 o
   8   8   2      207.20      178.64      7.99 o
   9   8   2      824.40      799.72     13.22 o
  10   8   2        9.84        5.57      8.77 o
  11   8   2        1.91       -1.02      8.42 o
  12   8   2       20.97       19.53      6.51 o
  13   8   2      632.40      585.07     13.22 o
  14   8   2      726.40      697.81     14.42 o
  15   8   2        2.98       10.19      6.78 o
  16   8   2       98.36       98.81      8.46 o
  17   8   2      124.21      109.80      9.27 o
  18   8   2       33.96       32.83      8.58 o
  19   8   2      106.95      111.32     10.00 o
  20   8   2      114.07      122.14     10.48 o
  21   8   2       24.70        9.35     13.72 o
  22   8   2        6.64       10.94     12.40 o
  23   8   2       17.96       10.98     13.61 o
  24   8   2        3.76      -10.23     14.45 o
 -25   9   2       24.65       38.18      9.73 o
 -24   9   2        0.80        9.91     13.10 o
 -23   9   2       33.18       47.33      9.68 o
 -22   9   2      154.53      178.86     11.28 o
 -21   9   2        1.73        5.34     12.12 o
 -20   9   2        1.01        2.07     12.51 o
 -19   9   2      217.10      213.55     11.45 o
 -18   9   2       77.96       86.10      9.73 o
 -17   9   2      364.13      365.47     12.48 o
 -16   9   2       96.03      100.23      8.49 o
 -15   9   2       91.52       83.08      8.25 o
 -14   9   2      249.16      252.58      9.91 o
 -13   9   2        0.52       -6.48      8.97 o
 -12   9   2       35.66       40.23      6.57 o
 -11   9   2      257.69      261.02      9.27 o
 -10   9   2        0.01        2.68      8.12 o
  -9   9   2      181.37      181.29      7.98 o
  -8   9   2      971.62      883.70     13.75 o
  -7   9   2      143.02      147.01      8.18 o
  -6   9   2     1920.11     1840.78     18.57 o
  -5   9   2      444.54      439.55     10.15 o
  -4   9   2     1099.14     1130.81     14.98 o
  -3   9   2     3456.25     3412.99    139.07 o
  -2   9   2        6.57        9.47      4.61 o
  -1   9   2     1163.62     1167.60     20.83 o
   0   9   2     3649.75     3523.64     30.96 o
   1   9   2       42.71       52.62      4.30 o
   2   9   2       21.45       33.18      3.68 o
   3   9   2      183.16      160.60      5.12 o
   4   9   2      160.33      178.24      7.32 o
   5   9   2      301.96      310.24      8.87 o
   6   9   2      199.08      188.07      7.64 o
   7   9   2        0.05       -8.52      8.52 o
   8   9   2      502.85      461.71     10.96 o
   9   9   2       13.08       22.22      6.33 o
  10   9   2      524.83      493.25     12.04 o
  11   9   2     1845.08     1873.58     21.22 o
  12   9   2      231.65      237.12     10.05 o
  13   9   2        0.88       -5.71      9.87 o
  14   9   2      489.85      479.40     12.75 o
  15   9   2       33.47       29.42      8.01 o
  16   9   2       42.01       54.16      8.41 o
  17   9   2       21.67       37.46      7.67 o
  18   9   2       30.40       40.50      8.25 o
  19   9   2      142.22      156.04     10.80 o
  20   9   2        0.06        9.44     11.77 o
  21   9   2        0.01        1.72      8.57 o
  22   9   2       48.14       58.63      9.78 o
  23   9   2       60.41       63.51     10.56 o
 -24  10   2       15.90       16.81      9.80 o
 -23  10   2       55.21       47.73     10.48 o
 -22  10   2        6.56        0.00     12.95 o
 -21  10   2       88.74       90.37     10.42 o
 -20  10   2       68.17       81.58      9.70 o
 -19  10   2       30.78       38.16      9.22 o
 -18  10   2       29.09       10.64     12.92 o
 -17  10   2      303.63      310.35     12.73 o
 -16  10   2       48.84       55.29      8.22 o
 -15  10   2       13.16        9.73     10.82 o
 -14  10   2      109.84      100.65      8.93 o
 -13  10   2        2.13       -1.64      8.81 o
 -12  10   2      135.31      113.28      8.20 o
 -11  10   2       60.89       64.94      7.32 o
 -10  10   2       21.10       20.47      6.27 o
  -9  10   2      883.62      871.21     14.58 o
  -8  10   2      331.93      323.27     10.31 o
  -7  10   2       78.99       66.17      7.24 o
  -6  10   2      460.13      439.57     10.85 o
  -5  10   2      350.40      338.60      9.91 o
  -4  10   2       33.17       39.79      6.33 o
  -3  10   2     1062.44     1007.99     24.08 o
  -2  10   2       45.23       52.47      4.56 o
  -1  10   2       83.80       89.51      4.78 o
   0  10   2      249.33      212.35     14.49 o
   1  10   2        1.17       -5.23      5.48 o
   2  10   2      264.81      275.86      6.22 o
   3  10   2       24.84       24.76      4.03 o
   4  10   2       66.34       72.35      6.72 o
   5  10   2      739.78      701.15     13.05 o
   6  10   2       80.00       72.39      7.00 o
   7  10   2       62.75       69.81      6.75 o
   8  10   2       91.00       93.29      7.34 o
   9  10   2      115.57      106.79      8.10 o
  10  10   2       99.58      103.28      8.10 o
  11  10   2       17.18       22.67      6.88 o
  12  10   2        5.20        4.12      9.40 o
  13  10   2        0.19       -3.94     10.43 o
  14  10   2        0.06       13.54      7.32 o
  15  10   2       19.76        5.18     11.26 o
  16  10   2      183.71      187.53     10.56 o
  17  10   2       32.07       31.09      8.77 o
  18  10   2        2.20      -10.29     12.16 o
  19  10   2       46.54       69.92      9.59 o
  20  10   2        0.02       -9.92     13.21 o
  21  10   2       26.44       31.94      9.38 o
  22  10   2        0.01       -8.18     13.51 o
  23  10   2        2.50        9.28     13.02 o
 -23  11   2        0.69        7.80     14.17 o
 -22  11   2       64.25       56.62     10.66 o
 -21  11   2        1.39       -7.72     13.32 o
 -20  11   2        4.31      -13.21     13.21 o
 -19  11   2        1.61      -12.54     12.54 o
 -18  11   2       54.78       58.99      9.57 o
 -17  11   2       21.01       20.07      8.57 o
 -16  11   2       15.25       10.85      8.28 o
 -15  11   2       87.48       93.29      9.48 o
 -14  11   2      346.12      330.24     12.27 o
 -13  11   2        1.95        2.44      7.08 o
 -12  11   2       76.94       68.37      8.30 o
 -11  11   2      182.17      174.76      9.03 o
 -10  11   2        0.11       -9.46      9.46 o
  -9  11   2       12.32       28.46      6.65 o
  -8  11   2       36.18       35.93      6.62 o
  -7  11   2       12.12        9.80      6.24 o
  -6  11   2        0.69        2.54      8.60 o
  -5  11   2        0.07       -7.51      8.87 o
  -4  11   2      106.60       95.08      7.40 o
  -3  11   2      129.28      138.55      9.00 o
  -2  11   2       94.12       93.48      8.64 o
  -1  11   2       46.03       43.97      4.49 o
   0  11   2       21.25       20.95      4.24 o
   1  11   2        8.27        2.74      5.94 o
   2  11   2      626.81      570.10      8.74 o
   3  11   2      287.94      262.38      6.78 o
   4  11   2       31.84       26.58      6.17 o
   5  11   2        5.28       11.06      5.90 o
   6  11   2        0.69       -3.37      8.73 o
   7  11   2       15.80       20.93      6.57 o
   8  11   2       22.97       16.29      6.78 o
   9  11   2      137.37      155.94      8.71 o
  10  11   2        1.53       -9.20      9.91 o
  11  11   2        0.86        0.86     10.66 o
  12  11   2       73.05       91.54      8.84 o
  13  11   2       46.63       41.92      8.68 o
  14  11   2       30.09       29.27      7.86 o
  15  11   2        0.34       -8.57     11.47 o
  16  11   2       24.56       17.56      8.42 o
  17  11   2       21.84       37.46      9.11 o
  18  11   2       10.47        5.74     12.40 o
  19  11   2        1.11        4.13      9.00 o
  20  11   2       24.28        6.76     14.76 o
  21  11   2        9.96        8.23     12.43 o
 -22  12   2        5.09       13.69     14.05 o
 -21  12   2       10.97       25.11      9.83 o
 -20  12   2        3.70        3.06     13.64 o
 -19  12   2      172.88      172.58     12.32 o
 -18  12   2       27.21       34.14     10.03 o
 -17  12   2        6.04       12.17     13.11 o
 -16  12   2       23.48       18.49      8.69 o
 -15  12   2       35.13       39.02      9.36 o
 -14  12   2       22.16       19.93      8.31 o
 -13  12   2       14.38        7.69     11.82 o
 -12  12   2      188.50      195.89     10.99 o
 -11  12   2       12.05       -6.27     10.62 o
 -10  12   2        5.13        0.86     10.29 o
  -9  12   2        3.65        8.47      9.48 o
  -8  12   2        9.71        0.83      9.76 o
  -7  12   2       37.99       47.75      7.12 o
  -6  12   2        7.84        5.98      9.49 o
  -5  12   2       11.33       -3.96      9.84 o
  -4  12   2       38.37       24.25      7.15 o
  -3  12   2        6.16        4.66      7.10 o
  -2  12   2        3.08        4.73      6.16 o
  -1  12   2       82.05       82.32      5.30 o
   0  12   2        0.24        5.33      6.02 o
   1  12   2       45.44       57.60      7.91 o
   2  12   2        4.29       -1.65      8.07 o
   3  12   2       38.54       48.91      6.56 o
   4  12   2        0.35        8.52      6.21 o
   5  12   2      105.80      103.41      8.31 o
   6  12   2        9.93       16.43      6.48 o
   7  12   2       29.17       27.76      7.21 o
   8  12   2       44.95       45.64      7.63 o
   9  12   2       14.23       17.21      7.59 o
  10  12   2        2.60        5.46     10.56 o
  11  12   2      194.00      163.28     10.77 o
  12  12   2       54.09       73.83      8.41 o
  13  12   2       46.95       67.90      9.09 o
  14  12   2        1.67       -5.18     11.18 o
  15  12   2        3.76        6.73      8.06 o
  16  12   2        5.67       11.45      8.33 o
  17  12   2        1.04        1.47      8.58 o
  18  12   2        1.18       10.96      8.60 o
  19  12   2        6.64       -1.24     13.67 o
  20  12   2       13.34       20.12      9.68 o
 -20  13   2       11.75        4.55     14.04 o
 -19  13   2        1.51        0.00     13.97 o
 -18  13   2       17.37       26.61      9.92 o
 -17  13   2       33.20       31.92     10.21 o
 -16  13   2       27.21       18.11      9.44 o
 -15  13   2       35.59       51.22      8.63 o
 -14  13   2       48.71       53.27      9.51 o
 -13  13   2        7.75       -4.16     11.65 o
 -12  13   2       22.30       26.18      8.33 o
 -11  13   2       14.42       17.52      7.91 o
 -10  13   2       12.18        7.10     11.21 o
  -9  13   2       24.05       23.36      8.07 o
  -8  13   2       79.47       75.38      8.46 o
  -7  13   2       60.70       64.82      8.25 o
  -6  13   2        8.21      -11.34     11.34 o
  -5  13   2      139.04      128.74      9.24 o
  -4  13   2      126.05      145.81      9.38 o
  -3  13   2      214.29      214.74      7.29 o
  -2  13   2        6.01       18.87      8.86 o
  -1  13   2       16.13       23.14      4.88 o
   0  13   2       21.82       20.93      8.34 o
   1  13   2       23.79       19.49      4.92 o
   2  13   2       89.92       90.44      6.06 o
   3  13   2       78.51       82.80     14.37 o
   4  13   2        6.91       10.24      6.76 o
   5  13   2       17.68       18.92      7.40 o
   6  13   2       34.28       31.71      7.96 o
   7  13   2       48.64       46.41      7.99 o
   8  13   2       38.05       40.63      8.33 o
   9  13   2        7.18      -11.37     11.37 o
  10  13   2        9.46        1.98     11.93 o
  11  13   2       64.28       55.90      9.08 o
  12  13   2        0.70      -11.98     11.98 o
  13  13   2        5.70        2.73     12.86 o
  14  13   2       14.10       -6.68     12.65 o
  15  13   2        1.44       11.53     12.75 o
  16  13   2        6.63        1.79     12.09 o
  17  13   2        3.61        5.62     12.75 o
  18  13   2        2.37      -14.57     14.57 o
  19  13   2        7.20       17.87      9.27 o
 -18  14   2        4.64       19.56      9.81 o
 -17  14   2       82.33       84.04     10.75 o
 -16  14   2       10.40       12.73      9.44 o
 -15  14   2       49.84       58.55      9.78 o
 -14  14   2        0.24       -5.18     13.43 o
 -13  14   2        7.13       10.37      8.77 o
 -12  14   2       38.34       42.74      9.43 o
 -11  14   2       41.82       27.44      9.01 o
 -10  14   2        4.13       -1.02     11.39 o
  -9  14   2      245.88      281.52     12.20 o
  -8  14   2       56.69       46.55      9.13 o
  -7  14   2       14.05       20.10      8.34 o
  -6  14   2      300.41      298.45     12.79 o
  -5  14   2      251.68      249.25     12.51 o
  -4  14   2       87.43       92.02      9.73 o
  -3  14   2      420.44      429.71     20.08 o
  -2  14   2      242.80      250.82     11.93 o
  -1  14   2      218.12      209.90      7.90 o
   0  14   2        0.16        8.12      6.52 o
   1  14   2       79.00       93.93      6.45 o
   2  14   2      126.82      127.59      6.86 o
   3  14   2       57.71       61.54      6.33 o
   4  14   2      134.13      143.70      9.80 o
   5  14   2        0.12        3.41     10.94 o
   6  14   2        0.47        9.89     10.10 o
   7  14   2        0.74      -11.93     11.93 o
   8  14   2      120.83      111.02     10.69 o
   9  14   2       98.66       97.70     10.23 o
  10  14   2       13.32       10.67     12.22 o
  11  14   2        0.04       17.02      8.33 o
  12  14   2       38.38       30.45      9.22 o
  13  14   2       37.85       35.75      9.44 o
  14  14   2       55.26       59.44     10.54 o
  15  14   2       36.93       45.66      9.92 o
  16  14   2        0.26      -12.09     13.58 o
  17  14   2       30.80       27.23     10.66 o
 -16  15   2        2.09        0.00     13.96 o
 -15  15   2       66.75       78.31     11.50 o
 -14  15   2       50.32       54.88     10.53 o
 -13  15   2        0.16        2.42      9.01 o
 -12  15   2       91.44       99.35     11.29 o
 -11  15   2      115.93       96.87     11.49 o
 -10  15   2       14.82       27.61      8.92 o
  -9  15   2        0.19      -12.44     12.44 o
  -8  15   2      141.65      133.29     10.70 o
  -7  15   2       57.37       66.28      9.52 o
  -6  15   2       13.97       14.25      8.89 o
  -5  15   2       43.08       35.73      9.25 o
  -4  15   2      172.81      183.70     11.69 o
  -3  15   2      102.65      103.23      7.34 o
  -2  15   2        1.29        2.65      8.08 o
  -1  15   2      133.25      119.91     10.14 o
   0  15   2      275.67      299.35      9.11 o
   1  15   2        0.53       -2.64     11.65 o
   2  15   2       40.78       46.91     12.20 o
   3  15   2       78.89       74.41      6.83 o
   4  15   2       11.38        9.13      8.71 o
   5  15   2        5.66        8.50      8.52 o
   6  15   2       29.11       36.39      9.16 o
   7  15   2        3.86       12.46      8.71 o
   8  15   2       87.18       86.61     10.08 o
   9  15   2        0.95       -6.78     12.30 o
  10  15   2        1.65       15.59      8.77 o
  11  15   2       41.02       53.33      9.84 o
  12  15   2        6.04        3.03     13.37 o
  13  15   2        0.00       11.33     12.81 o
  14  15   2       13.01       20.37      9.97 o
  15  15   2        0.47      -14.29     14.29 o
 -14  16   2       48.42       42.96     11.29 o
 -13  16   2       51.36       61.83     10.80 o
 -12  16   2      169.95      171.14     13.27 o
 -11  16   2       56.40       64.53     10.72 o
 -10  16   2        3.60        1.82      9.20 o
  -9  16   2       87.82       90.53     10.62 o
  -8  16   2       45.35       33.50      9.86 o
  -7  16   2        1.80       -0.57     13.03 o
  -6  16   2      132.38      107.99     12.17 o
  -5  16   2      265.57      261.56     13.96 o
  -4  16   2       12.69       22.70      9.33 o
  -3  16   2       12.45        8.64      6.95 o
  -2  16   2      120.51      126.92      7.82 o
  -1  16   2       37.17       25.70     10.02 o
   0  16   2        1.16       10.65      7.76 o
   1  16   2       57.39       63.45     13.24 o
   2  16   2      143.89      149.23      7.96 o
   3  16   2       14.92       39.96     23.04 o
   4  16   2       33.31       28.99      9.97 o
   5  16   2      333.08      329.92     15.09 o
   6  16   2      177.74      181.64     13.05 o
   7  16   2       29.65       40.55      9.68 o
   8  16   2        0.01        4.18     13.19 o
   9  16   2      130.88      129.47     12.19 o
  10  16   2        8.38       11.84     13.58 o
  11  16   2        5.73       -6.38     14.36 o
  12  16   2       34.38        8.49     15.68 o
 -10  17   2        4.82       14.36      9.70 o
  -9  17   2        3.85      -13.51     13.51 o
  -8  17   2       29.62       36.61      9.44 o
  -7  17   2        7.11        1.87     13.53 o
  -6  17   2       37.87       20.90     10.29 o
  -5  17   2        1.91      -13.03     13.03 o
  -4  17   2       39.38       38.41     10.40 o
  -3  17   2      106.25       97.40      8.21 o
  -2  17   2       19.64       28.60      8.79 o
  -1  17   2       50.19       45.18     17.57 o
   0  17   2      146.31      159.23      8.85 o
   1  17   2       10.87       -5.80      9.47 o
   2  17   2        0.58        2.84      9.03 o
   3  17   2       18.34        8.89      9.38 o
   4  17   2        0.35       -1.85     13.15 o
   5  17   2       20.57        9.41     15.33 o
   6  17   2       18.46       26.04      9.92 o
   7  17   2        2.08       -9.54     14.25 o
   8  17   2       29.17       20.36      9.73 o
   9  17   2        0.32       -1.32     13.67 o
  -4  18   2        0.00        8.60     13.27 o
  -3  18   2        9.22        7.90      9.48 o
  -2  18   2        7.19       21.59      6.58 o
  -1  18   2       37.29       38.88      7.60 o
   0  18   2       26.37       25.21      7.18 o
   1  18   2        0.21        0.26      9.42 o
   2  18   2       40.65       31.70      7.43 o
 -29   1   3       26.83       27.74     10.45 o
 -28   1   3       67.82       78.17     11.57 o
 -27   1   3        0.25      -13.67     13.67 o
 -26   1   3       12.54        7.07      9.27 o
 -25   1   3        7.33       -0.54     11.74 o
 -24   1   3       13.08       10.66     11.82 o
 -23   1   3       73.88       70.66      8.85 o
 -22   1   3       63.29       73.38      8.20 o
 -21   1   3       14.49       20.12      7.05 o
 -20   1   3        2.83        5.98      9.44 o
 -19   1   3        4.26        3.72      9.09 o
 -18   1   3        3.15        5.23      8.23 o
 -17   1   3      179.51      168.38      8.25 o
 -16   1   3      321.89      290.98      9.13 o
 -15   1   3      207.39      200.59      7.98 o
 -14   1   3     2024.30     1961.73     19.32 o
 -13   1   3        3.49        1.77      7.08 o
 -12   1   3       44.56       37.14      5.12 o
 -11   1   3       35.45       52.72      4.63 o
 -10   1   3       75.00       73.30      4.77 o
  -9   1   3      199.49      212.78      5.82 o
  -8   1   3       79.86       75.47      4.47 o
  -7   1   3        6.38        8.12      3.56 o
  -6   1   3     4081.70     4675.54     27.23 o
  -5   1   3     2848.03     3360.82     22.48 o
  -4   1   3      920.80     1046.08     10.85 o
  -3   1   3     1029.56     1019.17     10.43 o
  -2   1   3      599.71      640.77     13.40 o
  -1   1   3      171.96      215.53     21.15 o
   0   1   3     4505.30     5454.69    138.66 o
   1   1   3       54.07       76.29      3.30 o
   2   1   3     1092.07     1274.63     46.49 o
   3   1   3        3.87        5.17      3.00 o
   4   1   3      333.59      371.58      6.22 o
   5   1   3     3126.61     3210.40     24.12 o
   6   1   3      531.19      523.81      7.69 o
   7   1   3       44.15       46.97      4.24 o
   8   1   3      556.18      548.86      8.66 o
   9   1   3      173.82      167.43      6.22 o
  10   1   3      414.86      385.20      8.12 o
  11   1   3      746.88      709.78     10.91 o
  12   1   3        3.98       -0.85      6.99 o
  13   1   3      629.01      619.29     11.31 o
  14   1   3       68.60       67.24      6.24 o
  15   1   3       12.53       -4.07      7.88 o
  16   1   3      142.59      152.30      7.93 o
  17   1   3      136.92      136.67      8.10 o
  18   1   3        0.00        6.06      6.21 o
  19   1   3       54.48       55.96      7.94 o
  20   1   3       79.69       75.71      8.93 o
  21   1   3       11.88        2.42     11.84 o
  22   1   3       14.92        8.90      8.74 o
  23   1   3       30.50       35.83      9.30 o
  24   1   3       13.35        4.63     13.37 o
  25   1   3       26.01       12.78     13.78 o
  26   1   3        1.15       -9.59     14.05 o
 -29   2   3        2.33       11.96     13.53 o
 -28   2   3       15.56       13.27     14.98 o
 -27   2   3        0.06       -2.41     13.27 o
 -26   2   3       99.05      110.27     10.54 o
 -25   2   3        1.86        9.75     12.51 o
 -24   2   3       52.54       37.65      8.68 o
 -23   2   3       92.25      103.30      9.35 o
 -22   2   3       32.51       33.47      7.40 o
 -21   2   3       44.94       52.90      7.71 o
 -20   2   3      582.64      574.03     13.30 o
 -19   2   3       20.92       23.16      7.05 o
 -18   2   3        5.40       16.29      6.03 o
 -17   2   3      112.18      109.07      7.75 o
 -16   2   3        4.75       -1.88      7.83 o
 -15   2   3      146.60      130.57      7.40 o
 -14   2   3      709.11      664.11     11.44 o
 -13   2   3       17.42       21.52      5.01 o
 -12   2   3       57.92       92.69      5.71 o
 -11   2   3       17.29       29.21      4.50 o
 -10   2   3       11.38       14.28      4.23 o
  -9   2   3     3620.83     3728.51     28.05 o
  -8   2   3     1236.22     1325.55     12.75 o
  -7   2   3       39.40       47.01      3.84 o
  -6   2   3     3555.02     3846.09     25.32 o
  -5   2   3      164.26      165.32      4.79 o
  -4   2   3       16.59       42.77      3.35 o
  -3   2   3       33.40       31.59      3.24 o
  -2   2   3      119.38      112.55      4.91 o
  -1   2   3     1960.17     2205.63     23.68 o
   0   2   3      446.90      418.97      4.39 o
   1   2   3        0.81        4.72      4.11 o
   2   2   3     2239.02     2500.50     50.54 o
   3   2   3       28.01       25.22      3.27 o
   4   2   3       13.76       13.40      3.38 o
   5   2   3     2072.93     2240.37     20.91 o
   6   2   3      747.15      738.81      9.27 o
   7   2   3        3.92       16.29      3.80 o
   8   2   3      163.70      119.79      5.55 o
   9   2   3      369.39      406.77      8.22 o
  10   2   3      637.15      636.81     10.35 o
  11   2   3     3447.57     3330.59     31.55 o
  12   2   3        7.39       -1.42      7.61 o
  13   2   3        8.54        4.87      7.88 o
  14   2   3      209.72      205.12      8.07 o
  15   2   3       42.76       37.19      6.67 o
  16   2   3       32.99       32.02      6.27 o
  17   2   3        1.45        5.15      9.00 o
  18   2   3       23.35       16.96      7.13 o
  19   2   3      163.08      145.22      9.57 o
  20   2   3       34.92       49.14      8.07 o
  21   2   3       23.34       40.47      8.55 o
  22   2   3      458.29      483.95     14.80 o
  23   2   3       34.56        9.30     13.74 o
  24   2   3        0.04       -2.90     13.30 o
  25   2   3      135.76      155.46     12.27 o
  26   2   3       13.71       31.30      9.56 o
 -28   3   3      116.85      139.46     12.16 o
 -27   3   3        0.53      -13.13     13.13 o
 -26   3   3       73.64       76.65     10.15 o
 -25   3   3      203.35      194.51     12.20 o
 -24   3   3        0.01       -7.80     11.92 o
 -23   3   3       29.21       21.47      8.28 o
 -22   3   3      197.21      206.56     10.50 o
 -21   3   3       94.29       95.51      8.77 o
 -20   3   3        2.68       15.24      6.97 o
 -19   3   3        3.79        4.99      9.14 o
 -18   3   3      232.61      225.16      9.62 o
 -17   3   3     1553.18     1478.77     18.39 o
 -16   3   3        4.87        0.65      8.65 o
 -15   3   3        2.94        7.31      7.82 o
 -14   3   3      174.73      174.24      7.40 o
 -13   3   3      147.69      139.97      6.84 o
 -12   3   3       87.93       88.81      5.87 o
 -11   3   3     1822.35     1886.20     19.54 o
 -10   3   3      155.84      179.41      6.13 o
  -9   3   3      213.89      274.53      6.89 o
  -8   3   3     3423.56     3593.54     27.33 o
  -7   3   3     1563.66     1677.52     16.02 o
  -6   3   3     1102.52     1055.08     10.34 o
  -5   3   3       42.37       35.70      3.88 o
  -4   3   3       18.13       28.36      3.33 o
  -3   3   3        3.10        1.90      3.17 o
  -2   3   3       30.05       17.40      2.34 o
  -1   3   3     2938.32     3016.83     15.72 o
   0   3   3     3330.83     3659.41     56.52 o
   1   3   3       12.72       16.50      2.39 o
   2   3   3     3132.97     3271.66     17.05 o
   3   3   3     1441.62     1563.42     15.12 o
   4   3   3       28.45       38.75      3.56 o
   5   3   3      470.20      401.52      7.31 o
   6   3   3      342.38      314.70      6.86 o
   7   3   3      495.71      538.41      8.89 o
   8   3   3     2580.56     2617.42     25.86 o
   9   3   3     1562.87     1538.96     14.87 o
  10   3   3        0.87       -2.04      7.48 o
  11   3   3      503.58      507.73     10.19 o
  12   3   3       55.70       60.78      6.35 o
  13   3   3     1038.74      998.89     14.37 o
  14   3   3     1013.03      877.11     13.86 o
  15   3   3       41.81       32.27      6.67 o
  16   3   3      190.26      181.93      8.97 o
  17   3   3      214.89      194.58      9.75 o
  18   3   3        7.74       -9.36     10.07 o
  19   3   3      276.53      270.48     11.21 o
  20   3   3      562.98      564.05     15.01 o
  21   3   3        9.51      -13.15     13.15 o
  22   3   3       32.72        7.82     14.12 o
  23   3   3      294.63      287.42     13.50 o
  24   3   3        4.70        1.18     13.50 o
  25   3   3       12.19      -13.54     13.54 o
  26   3   3        0.01        1.31     13.97 o
 -28   4   3       23.01       13.00     10.99 o
 -27   4   3       16.74       12.36     14.25 o
 -26   4   3      191.89      206.77     12.63 o
 -25   4   3        2.71       12.03      8.97 o
 -24   4   3       49.13       37.36      9.22 o
 -23   4   3      218.94      215.99     11.44 o
 -22   4   3       34.91       29.47      7.99 o
 -21   4   3       52.01       55.88      8.26 o
 -20   4   3      502.85      463.21     12.86 o
 -19   4   3       72.54       74.76      7.83 o
 -18   4   3       61.29       53.03      7.40 o
 -17   4   3      296.22      277.39      9.84 o
 -16   4   3       24.55       29.66      6.33 o
 -15   4   3      708.31      703.11     12.46 o
 -14   4   3      169.16      159.15      7.51 o
 -13   4   3        6.26       -0.85      7.91 o
 -12   4   3     1670.60     1649.61     16.00 o
 -11   4   3     2030.07     2031.83     20.82 o
 -10   4   3       69.02       77.64      5.50 o
  -9   4   3       18.85       20.93      4.45 o
  -8   4   3      317.40      327.47      7.21 o
  -7   4   3        5.91       13.15      3.97 o
  -6   4   3     1437.48     1473.54     15.57 o
  -5   4   3     2106.46     2163.35     21.09 o
  -4   4   3     2143.77     2077.92     20.20 o
  -3   4   3      863.05      803.66      9.20 o
  -2   4   3       21.43       31.93      2.59 o
  -1   4   3      747.40      704.22     13.05 o
   0   4   3     2016.44     2025.71     18.75 o
   1   4   3      346.78      362.94      6.44 o
   2   4   3      299.15      344.91     11.74 o
   3   4   3     1137.08     1064.56     10.94 o
   4   4   3      124.31      137.74      5.33 o
   5   4   3      133.48      106.29      5.30 o
   6   4   3     4855.37     5002.52     34.43 o
   7   4   3     1685.12     1691.97     16.51 o
   8   4   3     4685.67     4451.05     34.75 o
   9   4   3       81.32       80.56      6.38 o
  10   4   3       77.69       65.04      6.22 o
  11   4   3     1617.26     1600.56     16.59 o
  12   4   3      217.23      189.58      7.58 o
  13   4   3       90.71       90.56      7.04 o
  14   4   3      600.49      571.91     11.98 o
  15   4   3      193.15      164.95      8.61 o
  16   4   3       36.33       32.16      6.96 o
  17   4   3      452.88      460.31     12.78 o
  18   4   3        8.48       13.77      7.29 o
  19   4   3      193.53      159.55     10.39 o
  20   4   3      115.71      103.53     10.18 o
  21   4   3       15.68       15.52      8.89 o
  22   4   3      237.09      210.63     12.28 o
  23   4   3       76.52       71.52     10.85 o
  24   4   3       43.09       38.10     10.29 o
  25   4   3      237.79      251.21     14.12 o
  26   4   3       17.35      -15.25     15.84 o
 -28   5   3       13.94       29.85     10.31 o
 -27   5   3        1.80       10.43     10.02 o
 -26   5   3       25.45       -1.80     14.34 o
 -25   5   3       15.92       -1.15     13.43 o
 -24   5   3        1.12        4.87     12.36 o
 -23   5   3        1.74        7.69     11.95 o
 -22   5   3        3.16      -11.21     11.21 o
 -21   5   3      127.58      134.37      9.65 o
 -20   5   3       11.49       26.67      7.13 o
 -19   5   3        3.84        6.14      9.81 o
 -18   5   3      409.88      407.21     11.81 o
 -17   5   3      534.90      558.26     12.95 o
 -16   5   3       75.34       69.32      7.08 o
 -15   5   3       77.50       73.59      6.83 o
 -14   5   3      649.35      645.04     11.95 o
 -13   5   3       19.49       21.28      5.62 o
 -12   5   3      333.94      312.44      8.22 o
 -11   5   3       50.16       41.17      5.42 o
 -10   5   3        4.38        2.74      6.92 o
  -9   5   3      404.49      408.68      8.38 o
  -8   5   3      133.48      132.60      5.73 o
  -7   5   3      226.48      243.30      6.80 o
  -6   5   3     2402.16     2271.33     20.10 o
  -5   5   3     1297.94     1348.17     12.83 o
  -4   5   3       13.48       16.80      3.70 o
  -3   5   3     1816.50     1707.86     16.86 o
  -2   5   3     1843.90     1924.42     12.75 o
  -1   5   3     2343.96     2489.10     39.96 o
   0   5   3      364.23      316.14      4.78 o
   1   5   3       24.44       29.35      2.89 o
   2   5   3     2946.35     3054.48     28.96 o
   3   5   3       15.07       15.09      3.92 o
   4   5   3       61.04       75.20      4.93 o
   5   5   3     3303.30     3438.93     29.50 o
   6   5   3      851.04      886.92     11.61 o
   7   5   3       44.16       39.36      5.38 o
   8   5   3     2992.07     3039.23     29.96 o
   9   5   3     2124.46     2046.99     19.97 o
  10   5   3      129.15      111.85      7.15 o
  11   5   3       50.05       70.08      6.40 o
  12   5   3      533.39      496.84     10.90 o
  13   5   3      422.69      402.75     10.64 o
  14   5   3       24.91       21.94      6.56 o
  15   5   3       27.93       26.71      6.73 o
  16   5   3      515.33      470.39     12.38 o
  17   5   3       48.12       50.94      7.66 o
  18   5   3       22.96       29.54      7.96 o
  19   5   3      640.44      630.64     15.47 o
  20   5   3      344.49      336.86     13.34 o
  21   5   3        2.72      -10.98     13.02 o
  22   5   3      127.47      131.80     11.01 o
  23   5   3      124.91      135.46     11.28 o
  24   5   3        9.01       -3.65     13.75 o
  25   5   3        0.69      -10.31     13.61 o
 -27   6   3        2.77       -4.53     13.74 o
 -26   6   3       81.31       70.88     11.28 o
 -25   6   3       50.84       63.67     10.08 o
 -24   6   3        0.25       11.69     12.16 o
 -23   6   3      198.01      201.36     11.68 o
 -22   6   3       72.23       74.69      8.89 o
 -21   6   3        0.70        4.79     10.96 o
 -20   6   3      343.63      350.60     12.35 o
 -19   6   3      152.42      151.51      9.46 o
 -18   6   3       85.58      101.59      8.02 o
 -17   6   3       11.10        7.90      9.44 o
 -16   6   3       88.12       99.75      7.56 o
 -15   6   3      198.31      192.42      9.05 o
 -14   6   3      104.52      102.80      7.47 o
 -13   6   3      110.43      109.18      7.19 o
 -12   6   3        0.28        0.59      7.40 o
 -11   6   3       31.48       18.43      5.41 o
 -10   6   3        9.41       18.04      5.31 o
  -9   6   3     1557.07     1616.05     15.83 o
  -8   6   3     1058.82     1059.12     12.87 o
  -7   6   3       52.05       39.77      5.34 o
  -6   6   3      374.26      374.94      8.23 o
  -5   6   3      258.99      264.61      7.35 o
  -4   6   3     1385.46     1431.01     13.85 o
  -3   6   3     1780.47     1805.72     13.89 o
  -2   6   3      113.85      128.06      4.06 o
  -1   6   3     2211.40     2135.60     38.26 o
   0   6   3     1563.30     1551.53     27.74 o
   1   6   3      207.85      220.32      5.22 o
   2   6   3      467.33      445.00      9.68 o
   3   6   3     1258.00     1269.55     13.22 o
   4   6   3        0.59        2.74      4.18 o
   5   6   3       25.79       26.02      4.58 o
   6   6   3       12.27       16.10      4.82 o
   7   6   3      408.16      416.96      9.24 o
   8   6   3       28.14       37.66      5.65 o
   9   6   3       11.28       10.37      5.70 o
  10   6   3      909.95      822.82     13.29 o
  11   6   3     2276.77     2104.56     20.26 o
  12   6   3      184.15      180.35      8.33 o
  13   6   3      293.87      307.62      9.81 o
  14   6   3      793.85      780.55     14.41 o
  15   6   3       91.19       75.33      7.93 o
  16   6   3       11.80        5.84     10.34 o
  17   6   3      226.76      192.86     10.26 o
  18   6   3      121.82      105.37      9.28 o
  19   6   3        7.24        3.38     11.47 o
  20   6   3       29.32       31.57      8.42 o
  21   6   3        7.18      -11.85     12.68 o
  22   6   3       80.13       85.83     10.32 o
  23   6   3       19.28        8.33     13.07 o
  24   6   3        1.07       16.88      9.59 o
  25   6   3       12.93       33.69      9.54 o
 -27   7   3        0.07        4.00     13.67 o
 -26   7   3        0.99       -8.93     12.95 o
 -25   7   3       10.20       -6.70     13.93 o
 -24   7   3       12.97        3.46     12.94 o
 -23   7   3        0.46        9.87     12.25 o
 -22   7   3        0.00        9.32     11.34 o
 -21   7   3       29.02       33.36      8.57 o
 -20   7   3      151.14      183.89     10.32 o
 -19   7   3      100.04       95.06      8.92 o
 -18   7   3       84.48      114.49      8.41 o
 -17   7   3       25.04       12.08      7.37 o
 -16   7   3       54.73       52.33      7.45 o
 -15   7   3      154.34      148.79      8.76 o
 -14   7   3      112.49      110.38      7.79 o
 -13   7   3       16.62        0.34      9.48 o
 -12   7   3      219.53      209.67      8.52 o
 -11   7   3      149.93      161.86      7.56 o
 -10   7   3        4.07       15.06      5.30 o
  -9   7   3      132.67      125.60      7.05 o
  -8   7   3      646.79      636.30     11.09 o
  -7   7   3        7.08        0.00      7.42 o
  -6   7   3      562.99      579.78     10.31 o
  -5   7   3      366.18      358.59      8.66 o
  -4   7   3      438.40      412.62      9.03 o
  -3   7   3      792.36      780.39      8.07 o
  -2   7   3      553.86      538.51      7.79 o
  -1   7   3        5.46        6.04      3.92 o
   0   7   3      265.94      248.24     14.84 o
   1   7   3        4.32        9.64      3.44 o
   2   7   3      188.24      158.40     10.19 o
   3   7   3        3.43        4.15      3.74 o
   4   7   3        2.96        4.31      4.80 o
   5   7   3       72.88       66.68      5.87 o
   6   7   3      452.07      415.70      9.65 o
   7   7   3        6.61        1.71      7.93 o
   8   7   3      203.20      223.13      8.26 o
   9   7   3       43.49       39.79      6.44 o
  10   7   3       40.01       41.97      6.68 o
  11   7   3       15.43       18.79      6.05 o
  12   7   3      115.05       98.83      7.71 o
  13   7   3        3.10        1.90      8.53 o
  14   7   3        5.49        1.18      9.06 o
  15   7   3        7.21        4.58      7.02 o
  16   7   3      242.73      244.77     10.77 o
  17   7   3       59.26       40.01      8.89 o
  18   7   3        4.48       -0.49     11.41 o
  19   7   3       25.44       22.35      8.18 o
  20   7   3       13.45        8.26      8.31 o
  21   7   3       24.82       27.38      9.11 o
  22   7   3       56.52       71.66      9.86 o
  23   7   3        1.68       -3.08     12.87 o
  24   7   3        1.70        0.64     14.04 o
 -26   8   3        7.96        9.25     13.85 o
 -25   8   3        8.32       25.89      9.11 o
 -24   8   3        3.67       11.07      8.52 o
 -23   8   3        1.71       10.85     11.55 o
 -22   8   3        3.05       16.19      8.39 o
 -21   8   3        4.14        9.01      7.98 o
 -20   8   3       13.30       14.18      8.36 o
 -19   8   3        0.71       -4.28     11.42 o
 -18   8   3        5.33        2.30     11.26 o
 -17   8   3      146.98      142.41      9.43 o
 -16   8   3        0.33        0.62      6.91 o
 -15   8   3        2.33        0.40      9.19 o
 -14   8   3       11.03       15.44      6.43 o
 -13   8   3       32.83       33.50      6.44 o
 -12   8   3       18.40       18.43      6.08 o
 -11   8   3      241.05      241.97      8.76 o
 -10   8   3       14.70       13.69      5.76 o
  -9   8   3      155.07      140.27      7.71 o
  -8   8   3      394.12      380.40      9.83 o
  -7   8   3      365.71      370.32      9.46 o
  -6   8   3      121.82      117.16      6.97 o
  -5   8   3      128.37      123.59      6.91 o
  -4   8   3       92.04       91.71      6.32 o
  -3   8   3       21.20       16.23      3.71 o
  -2   8   3       81.58       78.17      4.45 o
  -1   8   3       22.82       20.29      3.65 o
   0   8   3       41.11       44.10      3.73 o
   1   8   3      160.71      160.63      4.88 o
   2   8   3       97.29       88.53      4.33 o
   3   8   3       44.28       39.68      4.04 o
   4   8   3        0.01       -2.82      7.24 o
   5   8   3      178.99      201.90      7.82 o
   6   8   3      127.12      124.75      7.15 o
   7   8   3       16.83       20.07      6.00 o
   8   8   3      347.94      326.27      9.80 o
   9   8   3      190.85      177.30      8.46 o
  10   8   3      271.49      255.69      9.44 o
  11   8   3        5.65        5.49      9.22 o
  12   8   3       23.03       24.03      6.70 o
  13   8   3        8.85        8.09      9.09 o
  14   8   3        4.36        9.64      9.68 o
  15   8   3       85.84       96.37      8.09 o
  16   8   3       74.89       76.96      8.76 o
  17   8   3       45.24       65.87      8.68 o
  18   8   3        4.92        8.69     11.55 o
  19   8   3        3.78        1.60     11.58 o
  20   8   3        8.75        5.55     12.67 o
  21   8   3        0.87        8.06     12.55 o
  22   8   3        2.01        8.14      9.05 o
  23   8   3        0.03       -8.28     13.30 o
 -25   9   3        0.99      -11.82     14.64 o
 -24   9   3        8.76        2.49     13.46 o
 -23   9   3       29.80       42.96      9.56 o
 -22   9   3       10.77       -5.65     12.17 o
 -21   9   3        0.76        1.08     12.17 o
 -20   9   3        2.93        6.81     11.26 o
 -19   9   3        0.62        0.00     11.57 o
 -18   9   3       16.28       19.64      8.22 o
 -17   9   3       19.15       20.79      7.79 o
 -16   9   3       49.33       56.30      8.28 o
 -15   9   3        0.94       10.75      6.84 o
 -14   9   3       98.70      119.07      8.39 o
 -13   9   3        9.64       15.47      6.48 o
 -12   9   3      302.86      311.55     10.05 o
 -11   9   3        0.81       -8.92      8.92 o
 -10   9   3        0.07       10.93      5.62 o
  -9   9   3      170.38      165.18      8.07 o
  -8   9   3       13.62        9.89      5.90 o
  -7   9   3       89.01       90.28      6.81 o
  -6   9   3       66.79       78.20      6.37 o
  -5   9   3        3.54       -7.94      8.79 o
  -4   9   3      229.87      202.27      8.44 o
  -3   9   3     1045.97     1023.03     31.78 o
  -2   9   3       12.67       12.40      5.06 o
  -1   9   3     1028.88      961.56     19.45 o
   0   9   3       78.83       74.07      4.46 o
   1   9   3       75.61       78.32      4.86 o
   2   9   3      440.18      456.82      7.32 o
   3   9   3       42.35       39.12      4.25 o
   4   9   3       12.71        1.24      8.65 o
   5   9   3     1569.36     1506.84     17.68 o
   6   9   3        8.80       14.49      5.92 o
   7   9   3       10.93       14.79      6.03 o
   8   9   3      520.63      510.18     11.88 o
   9   9   3      190.96      187.32      9.16 o
  10   9   3      388.71      383.00     11.17 o
  11   9   3        2.83        8.26      6.27 o
  12   9   3       54.94       47.78      7.48 o
  13   9   3        0.74       -0.86      9.78 o
  14   9   3        0.02        0.89     10.08 o
  15   9   3       25.75       30.33      7.85 o
  16   9   3      171.28      188.82     10.45 o
  17   9   3       33.92       34.46      9.22 o
  18   9   3       59.62       67.78      9.91 o
  19   9   3      106.99      107.87     10.45 o
  20   9   3        8.02       11.63      9.11 o
  21   9   3        1.52      -13.16     13.16 o
  22   9   3       45.37       51.74     10.21 o
  23   9   3       15.60       11.25     14.66 o
 -24  10   3        1.78        7.16     13.43 o
 -23  10   3       76.68      100.60     10.66 o
 -22  10   3        1.74        7.12     12.67 o
 -21  10   3       13.08        2.84     13.43 o
 -20  10   3      245.57      225.30     12.76 o
 -19  10   3       13.21       21.19      9.14 o
 -18  10   3        9.03       14.39      8.61 o
 -17  10   3      336.39      359.80     13.19 o
 -16  10   3       19.72        7.51     12.09 o
 -15  10   3      252.42      263.14     10.98 o
 -14  10   3       34.24       46.82      7.12 o
 -13  10   3       17.08       15.00      7.42 o
 -12  10   3      101.78      104.46      7.80 o
 -11  10   3      117.24      121.56      7.93 o
 -10  10   3       48.07       54.00      6.86 o
  -9  10   3       22.52       21.23      6.25 o
  -8  10   3       84.23       83.51      7.31 o
  -7  10   3      178.07      187.11      8.55 o
  -6  10   3      152.83      149.83      7.69 o
  -5  10   3       17.28       14.88      6.43 o
  -4  10   3      415.31      438.07     10.94 o
  -3  10   3       90.11      103.05      5.39 o
  -2  10   3       12.42       16.88      6.68 o
  -1  10   3      374.35      356.96      7.28 o
   0  10   3      307.34      323.48      7.31 o
   1  10   3       23.92       14.61      5.40 o
   2  10   3      404.78      399.86      7.48 o
   3  10   3       87.28       91.10      5.17 o
   4  10   3        9.78       12.22      5.76 o
   5  10   3       15.41       14.87      6.13 o
   6  10   3      206.34      193.11      8.87 o
   7  10   3       51.61       50.83      7.12 o
   8  10   3      372.72      382.18     11.02 o
   9  10   3        4.66       14.77      6.62 o
  10  10   3       20.55       19.59      6.89 o
  11  10   3      511.38      526.34     13.62 o
  12  10   3       54.01       61.69      8.25 o
  13  10   3        1.96       -4.61     11.04 o
  14  10   3       98.34       74.58      9.24 o
  15  10   3       10.15        5.95     11.77 o
  16  10   3       96.88      105.59      9.86 o
  17  10   3       50.17       52.28      9.36 o
  18  10   3       14.18        6.24     13.94 o
  19  10   3        3.46        3.51      8.92 o
  20  10   3       10.72       -4.88     13.32 o
  21  10   3        1.71        8.17     12.89 o
  22  10   3       94.52      115.55     11.50 o
 -23  11   3        0.10        1.31     13.08 o
 -22  11   3        9.21       10.61      9.35 o
 -21  11   3        9.60      -14.53     14.53 o
 -20  11   3       53.23       52.82      9.91 o
 -19  11   3        1.42        2.25     13.53 o
 -18  11   3      120.31      123.76     11.31 o
 -17  11   3      339.77      365.16     14.37 o
 -16  11   3        2.16        8.02     11.37 o
 -15  11   3        8.51       11.14     11.90 o
 -14  11   3       27.63       28.19      7.79 o
 -13  11   3       29.94       48.94      7.71 o
 -12  11   3       16.71       27.60      7.05 o
 -11  11   3      158.89      146.51      9.46 o
 -10  11   3       14.58       23.59      6.89 o
  -9  11   3        3.70        8.39      8.61 o
  -8  11   3       18.45       16.34      6.46 o
  -7  11   3       19.32       24.33      6.91 o
  -6  11   3      963.92      911.31     16.05 o
  -5  11   3      283.73      252.97     10.42 o
  -4  11   3       56.07       43.58      7.31 o
  -3  11   3      409.08      428.91     13.82 o
  -2  11   3       79.83       80.47      5.50 o
  -1  11   3      168.82      165.37      6.87 o
   0  11   3       92.60       85.27      5.40 o
   1  11   3        6.60        0.00      6.29 o
   2  11   3      589.79      580.43     22.00 o
   3  11   3       32.06       22.99      4.80 o
   4  11   3       41.70       41.84      6.64 o
   5  11   3      102.69       95.16      8.23 o
   6  11   3       51.43       52.05      7.61 o
   7  11   3       17.93       -0.40     10.00 o
   8  11   3      238.22      221.73     10.13 o
   9  11   3      397.10      403.39     12.71 o
  10  11   3        6.19       -1.75     11.02 o
  11  11   3       64.77       59.33      8.74 o
  12  11   3      104.59      115.71      9.05 o
  13  11   3      497.72      488.19     14.69 o
  14  11   3      162.91      160.26     11.20 o
  15  11   3       54.03       57.00      9.20 o
  16  11   3      120.42      109.64     10.62 o
  17  11   3       79.21       96.23     10.42 o
  18  11   3       31.88       38.62      9.95 o
  19  11   3      166.05      184.43     12.79 o
  20  11   3       72.95       82.30     10.93 o
 -21  12   3        8.52      -14.76     14.76 o
 -20  12   3      207.24      232.34     12.94 o
 -19  12   3       59.34       60.48     10.32 o
 -18  12   3        0.93        6.40     13.58 o
 -17  12   3       26.97       36.48      9.36 o
 -16  12   3        0.60      -11.26     12.22 o
 -15  12   3       30.68       32.43      8.81 o
 -14  12   3       91.91       94.25      9.43 o
 -13  12   3       34.49       47.40      8.50 o
 -12  12   3      122.22      124.10      9.30 o
 -11  12   3        3.86        0.00     10.43 o
 -10  12   3        7.70       17.85      6.76 o
  -9  12   3       60.81       53.60      7.55 o
  -8  12   3       87.18       79.94      8.12 o
  -7  12   3        7.49        1.68      9.84 o
  -6  12   3       40.69       44.56      7.35 o
  -5  12   3      120.40      111.88      8.66 o
  -4  12   3      190.82      189.63      9.44 o
  -3  12   3      116.01      129.00     20.95 o
  -2  12   3        8.25        5.43      5.41 o
  -1  12   3      220.09      211.22      7.16 o
   0  12   3      167.97      198.95      6.68 o
   1  12   3       21.33       24.37      4.76 o
   2  12   3        1.63        2.20      6.14 o
   3  12   3       68.32       77.65      5.64 o
   4  12   3       42.21       45.88      7.51 o
   5  12   3        4.33       -0.43      9.65 o
   6  12   3      103.00      109.82      9.05 o
   7  12   3       26.52       24.23      7.94 o
   8  12   3      304.58      309.36     11.85 o
   9  12   3        3.36        0.93     11.12 o
  10  12   3      106.96       96.12      9.51 o
  11  12   3      306.06      301.91     12.76 o
  12  12   3       50.66       53.65      9.44 o
  13  12   3       60.43       65.66      9.17 o
  14  12   3      395.18      396.21     14.58 o
  15  12   3        6.50        1.13      8.84 o
  16  12   3        9.72       -2.33     13.34 o
  17  12   3      100.29      115.71     11.28 o
  18  12   3        6.82        8.23     13.97 o
  19  12   3       14.49       20.79      9.92 o
 -20  13   3       24.90       -3.27     14.98 o
 -19  13   3       11.32        4.43     10.50 o
 -18  13   3      105.27      121.34     11.73 o
 -17  13   3      122.39      133.32     11.95 o
 -16  13   3        2.31       -2.30     13.00 o
 -15  13   3      142.91      155.08     11.20 o
 -14  13   3      391.38      437.27     14.72 o
 -13  13   3       10.56       -2.65     13.24 o
 -12  13   3        8.11       25.46      7.83 o
 -11  13   3       53.82       64.45      8.63 o
 -10  13   3        9.79       18.43      7.98 o
  -9  13   3        7.63       11.85      7.39 o
  -8  13   3        0.83       -1.85      9.99 o
  -7  13   3       49.10       48.78      8.10 o
  -6  13   3       10.83       34.55      7.29 o
  -5  13   3       25.01       30.55      7.50 o
  -4  13   3       93.43       92.65      8.85 o
  -3  13   3       88.06      103.03      6.21 o
  -2  13   3       51.02       43.54      5.80 o
  -1  13   3        0.01        3.70      6.65 o
   0  13   3       43.11       34.88      5.27 o
   1  13   3        2.77        1.89      5.70 o
   2  13   3       31.45       33.44      5.14 o
   3  13   3        4.61        3.03      7.79 o
   4  13   3       37.08       32.70      8.09 o
   5  13   3      199.89      204.02     10.78 o
   6  13   3      169.30      165.46     10.59 o
   7  13   3        1.82        6.72     10.47 o
   8  13   3       23.35       40.44      8.25 o
   9  13   3      267.50      287.15     11.98 o
  10  13   3       42.70       58.32      8.74 o
  11  13   3       44.12       42.12      9.81 o
  12  13   3       62.42       68.69      9.62 o
  13  13   3       10.29       10.78      8.74 o
  14  13   3        5.59       11.01     12.71 o
  15  13   3        0.11        6.00     12.35 o
  16  13   3       37.50       33.17     10.13 o
  17  13   3       47.58       50.86     10.77 o
  18  13   3       13.69       12.40     10.16 o
 -18  14   3        6.94      -15.06     15.06 o
 -17  14   3        4.98       30.39      8.97 o
 -16  14   3        0.07        7.99     12.70 o
 -15  14   3       25.80       38.22      9.76 o
 -14  14   3       16.15       18.46      9.28 o
 -13  14   3       20.15       25.68      9.35 o
 -12  14   3        6.45        6.62     12.08 o
 -11  14   3        8.02        8.61     12.06 o
 -10  14   3       54.88       57.03      9.17 o
  -9  14   3       60.93       87.12      9.20 o
  -8  14   3       65.37       64.88      8.87 o
  -7  14   3       25.87       12.43     12.67 o
  -6  14   3        2.37        9.92      7.85 o
  -5  14   3        0.49        6.38     11.04 o
  -4  14   3        2.23       -0.48     11.42 o
  -3  14   3       36.55       51.43      5.92 o
  -2  14   3       23.86       23.73      5.91 o
  -1  14   3       20.34        9.31     10.28 o
   0  14   3       83.03       88.88     12.21 o
   1  14   3       32.02       35.18      5.81 o
   2  14   3       17.49        5.93     15.22 o
   3  14   3      138.10      147.24     13.07 o
   4  14   3        1.91       -9.92     11.10 o
   5  14   3       41.53       36.42      8.57 o
   6  14   3       36.51       31.62      8.97 o
   7  14   3        0.52        3.11     11.34 o
   8  14   3       20.04       23.24      8.55 o
   9  14   3        0.10       -5.41     11.96 o
  10  14   3       67.96       56.57     10.45 o
  11  14   3      169.22      164.55     12.20 o
  12  14   3       22.64       -2.94     13.93 o
  13  14   3       17.47       26.16      9.11 o
  14  14   3       52.04       46.02      9.92 o
  15  14   3        6.94       27.84      9.38 o
  16  14   3        7.46        1.98     14.31 o
 -16  15   3       36.04       34.51     10.58 o
 -15  15   3        2.93        0.00     14.55 o
 -14  15   3        3.02       -0.62     13.34 o
 -13  15   3        3.65        9.22     12.91 o
 -12  15   3       23.02       23.48      9.30 o
 -11  15   3        9.03        9.89     12.51 o
 -10  15   3        2.25        6.25     12.76 o
  -9  15   3       16.82       11.18     12.57 o
  -8  15   3       10.68       13.16      8.92 o
  -7  15   3        7.57        3.24     12.57 o
  -6  15   3       80.06       75.17     10.64 o
  -5  15   3       56.68       45.24      9.60 o
  -4  15   3       24.34       32.48      8.93 o
  -3  15   3       50.41       46.36     11.23 o
  -2  15   3       30.16       32.26      6.46 o
  -1  15   3        2.59        3.38      7.87 o
   0  15   3       21.45       15.63      7.10 o
   1  15   3       11.80        2.75     13.75 o
   2  15   3        1.84       -5.04      8.31 o
   3  15   3       56.12       58.09      6.75 o
   4  15   3        0.51       11.60      8.39 o
   5  15   3        5.89        6.60     12.27 o
   6  15   3       60.38       73.42     10.05 o
   7  15   3       22.16        1.68     13.21 o
   8  15   3       47.25       54.58      9.41 o
   9  15   3       12.71       37.14      8.92 o
  10  15   3       27.19       25.40      9.94 o
  11  15   3       82.61       76.38     11.45 o
  12  15   3        0.01      -14.39     14.39 o
  13  15   3        2.10        0.65     12.48 o
  14  15   3        0.18       -0.67     13.59 o
 -13  16   3       25.20       23.45     10.61 o
 -12  16   3       38.39       31.38     10.80 o
 -11  16   3       32.29       21.36     10.91 o
 -10  16   3       26.92       25.22     10.05 o
  -9  16   3        1.28       15.43      9.16 o
  -8  16   3        3.90        9.81      9.08 o
  -7  16   3       22.63       11.74     13.82 o
  -6  16   3        6.03        8.23     13.15 o
  -5  16   3       40.26       24.46     10.24 o
  -4  16   3       13.69        9.19      9.11 o
  -3  16   3        1.31      -10.07     10.23 o
  -2  16   3       37.93       43.59      6.57 o
  -1  16   3        0.77       11.07      5.92 o
   0  16   3       14.11       18.94     12.68 o
   1  16   3       44.16       53.85      8.58 o
   2  16   3       50.75       44.07      6.89 o
   3  16   3       10.21       15.24      7.49 o
   4  16   3       31.45       11.73     13.66 o
   5  16   3       43.47       49.53     10.35 o
   6  16   3        0.06       10.88     12.67 o
   7  16   3        0.47        9.11     13.18 o
   8  16   3        4.74       15.43      9.43 o
   9  16   3       20.23       26.80     10.10 o
  10  16   3        3.44       18.33      9.44 o
  11  16   3       14.28       13.18     14.74 o
  -9  17   3        4.04       -6.54     14.96 o
  -8  17   3       61.69       58.52     10.83 o
  -7  17   3        2.21      -14.17     14.17 o
  -6  17   3        0.74       13.37     13.54 o
  -5  17   3       30.79       23.37     10.07 o
  -4  17   3        6.59        9.67      9.20 o
  -3  17   3       11.19       15.58      7.57 o
  -2  17   3        4.30       -1.74      9.32 o
  -1  17   3       65.27       47.97     10.49 o
   0  17   3        0.25        8.07     10.84 o
   1  17   3        2.06       19.12     11.87 o
   2  17   3        0.74       -9.26      9.26 o
   3  17   3        5.64       10.69      8.89 o
   4  17   3        0.93       -3.17     12.94 o
   5  17   3        1.72        5.17      9.81 o
   6  17   3       10.63        1.31     14.53 o
   7  17   3        0.18       -2.62     15.00 o
 -29   0   4      112.90      111.46     12.92 o
 -28   0   4       35.07       34.31     10.05 o
 -27   0   4        0.85        0.00     12.81 o
 -26   0   4      191.06      191.08     12.40 o
 -25   0   4      122.01      118.40     10.54 o
 -24   0   4       57.04       40.34      9.14 o
 -23   0   4       80.53       70.46      9.38 o
 -22   0   4       88.08       82.43      9.08 o
 -21   0   4       13.95       19.35      7.86 o
 -20   0   4      175.87      154.50      9.36 o
 -19   0   4       33.20       37.47      7.07 o
 -18   0   4      465.21      457.74     11.49 o
 -17   0   4     1050.74      920.71     15.08 o
 -16   0   4      211.30      212.78      8.39 o
 -15   0   4       73.91       72.57      6.37 o
 -14   0   4      215.33      228.25      7.93 o
 -13   0   4      122.18      112.48      6.56 o
 -12   0   4      362.81      391.74      8.71 o
 -11   0   4     1211.39     1206.28     13.18 o
 -10   0   4       22.24        7.88      4.63 o
  -9   0   4      575.53      641.72      9.57 o
  -8   0   4     4628.93     4920.19     33.23 o
  -7   0   4     4015.29     4081.99     29.77 o
  -6   0   4     5234.23     5259.72     33.17 o
  -5   0   4      200.66      229.85      5.97 o
  -4   0   4      166.32      109.02      4.82 o
  -3   0   4     1908.89     1623.52     15.17 o
  -2   0   4     1265.79     1276.98     10.03 o
  -1   0   4     3852.37     4077.63     19.28 o
   0   0   4     1381.48     1287.18     14.48 o
   1   0   4      163.53      164.27      3.71 o
   2   0   4      794.32      954.24      7.38 o
   3   0   4        2.47        6.73      3.46 o
   4   0   4      189.74      248.59      6.09 o
   5   0   4      410.92      365.63      7.31 o
   6   0   4      167.01      176.98      6.21 o
   7   0   4      657.29      700.76     10.19 o
   8   0   4     5682.75     5796.98     39.13 o
   9   0   4      637.29      600.60     10.42 o
  10   0   4       87.53       98.57      6.52 o
  11   0   4     2178.45     2191.89     21.14 o
  12   0   4      183.28      177.97      8.14 o
  13   0   4      975.83      892.84     13.97 o
  14   0   4      275.96      312.76      9.64 o
  15   0   4       13.87       17.58      6.21 o
  16   0   4      188.06      179.60      9.08 o
  17   0   4        0.42       -5.81      9.52 o
  18   0   4       27.59       23.91      7.88 o
  19   0   4      435.66      421.75     12.79 o
  20   0   4      288.91      261.98     12.09 o
  21   0   4        1.56        4.13     12.04 o
  22   0   4      305.76      307.33     13.40 o
  23   0   4      223.27      210.39     12.73 o
  24   0   4        3.76       -7.32     13.69 o
  25   0   4       26.86       50.03     10.62 o
 -28   1   4       12.41       10.83     13.50 o
 -27   1   4       14.87       29.07      9.20 o
 -26   1   4       29.70       36.53      9.38 o
 -25   1   4       53.19       61.00      9.60 o
 -24   1   4       52.27       47.22      9.05 o
 -23   1   4      176.02      184.05     11.07 o
 -22   1   4       13.91        6.86     10.59 o
 -21   1   4      259.74      255.37     10.99 o
 -20   1   4      508.43      494.59     12.70 o
 -19   1   4        2.47        2.12      6.49 o
 -18   1   4        0.01        1.82      8.63 o
 -17   1   4      808.20      795.64     14.07 o
 -16   1   4       79.65       80.34      7.15 o
 -15   1   4      422.66      385.38      9.92 o
 -14   1   4        0.02       -4.05      7.90 o
 -13   1   4       49.87       54.37      5.82 o
 -12   1   4     2121.03     2101.54     21.92 o
 -11   1   4      194.74      200.58      6.86 o
 -10   1   4      177.89      191.44      6.51 o
  -9   1   4     4986.12     5302.20     35.10 o
  -8   1   4       34.81       23.82      4.58 o
  -7   1   4      876.07      966.73     10.58 o
  -6   1   4     9506.34     9906.28     43.81 o
  -5   1   4      991.74      998.32     10.39 o
  -4   1   4     1169.10     1194.54     12.30 o
  -3   1   4     3776.64     3797.36     26.47 o
  -2   1   4      723.74      767.35      7.91 o
  -1   1   4      162.23      149.51      8.00 o
   0   1   4       50.67       58.49      4.67 o
   1   1   4      419.69      473.10      5.27 o
   2   1   4      238.30      193.40      3.74 o
   3   1   4      243.46      235.94      5.93 o
   4   1   4       41.14       38.21      4.40 o
   5   1   4     3879.72     3879.15     29.85 o
   6   1   4     1491.24     1406.44     14.61 o
   7   1   4       73.66       62.44      5.09 o
   8   1   4       92.80       95.13      6.09 o
   9   1   4      708.51      705.36     11.02 o
  10   1   4      709.87      698.18     11.41 o
  11   1   4       15.15       11.42      5.46 o
  12   1   4       33.84       37.51      5.95 o
  13   1   4      152.67      145.49      7.88 o
  14   1   4       10.48        4.56      8.15 o
  15   1   4       53.24       43.70      6.88 o
  16   1   4       81.94      103.84      7.66 o
  17   1   4      183.46      199.33      9.44 o
  18   1   4        2.73        3.05     10.64 o
  19   1   4       50.25       69.87      8.60 o
  20   1   4       48.78       40.07      9.06 o
  21   1   4        9.03       -8.82     12.33 o
  22   1   4      188.69      166.82     11.77 o
  23   1   4        5.60        5.18     12.83 o
  24   1   4       30.18       37.92     10.23 o
  25   1   4      106.97      112.52     12.16 o
 -28   2   4       36.42       52.58      9.83 o
 -27   2   4        1.26        9.76     12.83 o
 -26   2   4       37.11       46.97      9.64 o
 -25   2   4        2.15       -0.83      9.00 o
 -24   2   4        0.03       -4.18     12.27 o
 -23   2   4       77.09       58.80      9.38 o
 -22   2   4      108.89      119.30      9.17 o
 -21   2   4       31.46       24.71      8.09 o
 -20   2   4       22.51        8.76     10.85 o
 -19   2   4        0.20       13.29      6.21 o
 -18   2   4      150.12      154.92      8.66 o
 -17   2   4      267.50      281.60      9.56 o
 -16   2   4       90.53       91.35      6.89 o
 -15   2   4      773.19      731.71     12.94 o
 -14   2   4     2800.48     2753.75     26.86 o
 -13   2   4       35.25       35.75      5.65 o
 -12   2   4       10.77       13.82      5.28 o
 -11   2   4      322.05      327.39      8.20 o
 -10   2   4        0.05       14.33      4.48 o
  -9   2   4      305.67      338.19      7.69 o
  -8   2   4      274.89      260.83      6.72 o
  -7   2   4      319.05      324.05      6.96 o
  -6   2   4      191.91      156.99      5.55 o
  -5   2   4      386.07      402.80      7.27 o
  -4   2   4     2600.11     2682.98     22.99 o
  -3   2   4     4953.12     4895.51     30.45 o
  -2   2   4       46.83       52.65      7.18 o
  -1   2   4      208.26      182.44      9.35 o
   0   2   4     2903.92     3007.65    102.55 o
   1   2   4       25.07       28.29      2.77 o
   2   2   4      647.63      651.71      6.17 o
   3   2   4     1483.58     1459.15     14.18 o
   4   2   4       31.33       26.29      4.34 o
   5   2   4     1547.86     1704.00     17.80 o
   6   2   4      198.88      201.90      6.46 o
   7   2   4      135.28      127.34      6.33 o
   8   2   4     2048.88     2056.06     21.01 o
   9   2   4       66.57       59.49      6.19 o
  10   2   4        0.12        1.95      7.67 o
  11   2   4       16.71       23.40      5.46 o
  12   2   4      287.88      280.77      8.93 o
  13   2   4        8.85       13.99      5.60 o
  14   2   4       87.45       98.61      7.04 o
  15   2   4       29.51       35.42      6.52 o
  16   2   4        5.12        0.40      9.11 o
  17   2   4        4.23        3.00      9.70 o
  18   2   4       20.15       36.15      7.61 o
  19   2   4      366.58      354.95     12.43 o
  20   2   4       59.69       56.07      9.28 o
  21   2   4        4.99        5.76     12.16 o
  22   2   4      144.47      152.10     11.65 o
  23   2   4       43.45       49.95     10.08 o
  24   2   4        8.37       -5.55     13.78 o
  25   2   4        2.66        4.21      9.68 o
 -28   3   4       15.30       15.24      9.59 o
 -27   3   4        1.65        7.42      9.33 o
 -26   3   4       18.04       37.07      9.03 o
 -25   3   4       42.20       44.19      9.75 o
 -24   3   4       22.14       -4.79     12.91 o
 -23   3   4       20.07        7.00     11.50 o
 -22   3   4       11.61        0.94     11.34 o
 -21   3   4       37.18       43.77      8.26 o
 -20   3   4      351.52      316.04     11.45 o
 -19   3   4       36.25       43.23      7.18 o
 -18   3   4       27.51       29.47      6.86 o
 -17   3   4       49.78       57.89      6.96 o
 -16   3   4       30.20       29.91      6.43 o
 -15   3   4        8.41       -6.11      8.30 o
 -14   3   4      100.45       97.70      6.62 o
 -13   3   4        8.06        3.75      7.31 o
 -12   3   4       19.36       21.46      5.33 o
 -11   3   4      185.48      194.75      6.86 o
 -10   3   4      140.46      140.34      6.52 o
  -9   3   4     3137.85     3353.24     29.27 o
  -8   3   4      690.01      736.95     10.23 o
  -7   3   4       85.65      104.05      5.26 o
  -6   3   4      810.41      819.02     10.18 o
  -5   3   4      446.52      505.12      8.26 o
  -4   3   4      213.44      206.48      5.89 o
  -3   3   4      150.97      135.14      5.15 o
  -2   3   4       52.48       61.93      3.09 o
  -1   3   4     1157.39     1141.81      7.98 o
   0   3   4       10.77        3.60      3.00 o
   1   3   4       50.95       60.13      3.82 o
   2   3   4     1713.28     1720.53     24.73 o
   3   3   4       12.39        6.70      3.86 o
   4   3   4       10.43       20.69      4.02 o
   5   3   4     1697.06     1732.79     16.65 o
   6   3   4        0.03        6.78      4.39 o
   7   3   4      553.78      595.19      9.99 o
   8   3   4      968.24      938.59     12.41 o
   9   3   4       61.77       57.75      5.85 o
  10   3   4      169.33      149.18      7.35 o
  11   3   4       17.53        3.94      5.70 o
  12   3   4       11.19        6.86      7.90 o
  13   3   4      186.46      169.88      8.42 o
  14   3   4        0.20       -7.98      8.57 o
  15   3   4        0.41       -2.70      9.51 o
  16   3   4       63.03       53.81      7.35 o
  17   3   4       32.74       10.05     10.42 o
  18   3   4        0.80      -11.44     11.44 o
  19   3   4       16.68       25.80      7.99 o
  20   3   4       31.03       23.93      8.73 o
  21   3   4       13.98       13.02      9.11 o
  22   3   4        2.27       13.83      8.79 o
  23   3   4        0.03       10.00      9.13 o
  24   3   4       15.18       44.57      8.93 o
  25   3   4        0.24      -14.58     14.58 o
 -28   4   4        1.38        7.58     10.48 o
 -27   4   4        1.97        9.41      9.60 o
 -26   4   4        9.74       11.39      9.11 o
 -25   4   4       49.75       18.23     10.13 o
 -24   4   4        4.40       10.21     12.49 o
 -23   4   4       67.04       67.39      9.51 o
 -22   4   4       10.30        7.67     11.14 o
 -21   4   4       31.49       51.96      7.98 o
 -20   4   4      117.52      103.06      9.05 o
 -19   4   4        0.21        2.04      9.97 o
 -18   4   4       21.48       17.05      7.16 o
 -17   4   4      338.74      304.27     10.35 o
 -16   4   4        2.27        1.05      8.28 o
 -15   4   4       62.36       71.20      6.80 o
 -14   4   4        0.90       -0.32      7.55 o
 -13   4   4        2.57       12.48      5.10 o
 -12   4   4      235.08      217.73      7.79 o
 -11   4   4       75.43       71.13      5.97 o
 -10   4   4        0.02        2.54      6.46 o
  -9   4   4        1.47        9.92      4.71 o
  -8   4   4      183.07      182.52      6.51 o
  -7   4   4       76.89       81.31      5.23 o
  -6   4   4     1070.05     1199.79     12.59 o
  -5   4   4      137.44      149.54      5.84 o
  -4   4   4       54.63       65.81      4.69 o
  -3   4   4     1099.61     1121.54     11.65 o
  -2   4   4       10.05        3.54      3.96 o
  -1   4   4      495.92      502.32      7.93 o
   0   4   4      803.27      865.94      9.21 o
   1   4   4       16.93       17.33      2.79 o
   2   4   4      778.22      784.76     11.04 o
   3   4   4      479.41      487.38      8.69 o
   4   4   4       15.29       12.16      4.45 o
   5   4   4      789.49      766.30     10.98 o
   6   4   4       12.44       13.90      4.80 o
   7   4   4        3.66        5.76      5.17 o
   8   4   4      500.63      517.13      9.95 o
   9   4   4        6.86        6.25      7.53 o
  10   4   4      354.46      367.92      9.43 o
  11   4   4        0.03       15.12      5.09 o
  12   4   4        0.81        6.62      7.83 o
  13   4   4        0.49       -8.71      8.71 o
  14   4   4        5.20       12.33      6.11 o
  15   4   4       25.41       14.45      6.86 o
  16   4   4       10.18       17.52      6.80 o
  17   4   4        4.40       -3.14     10.80 o
  18   4   4       34.58       39.90      8.09 o
  19   4   4       91.28       91.97      9.64 o
  20   4   4        7.97       10.31     11.87 o
  21   4   4        2.72        4.34      9.09 o
  22   4   4        7.17       -5.07     13.29 o
  23   4   4        0.19      -13.19     13.19 o
  24   4   4       10.94       -8.17     14.36 o
  25   4   4        2.93        6.65     13.59 o
 -27   5   4        9.29        9.62     14.09 o
 -26   5   4       38.14       33.07     10.34 o
 -25   5   4        9.32       11.68     13.13 o
 -24   5   4        9.12       17.63      8.79 o
 -23   5   4       34.34       39.56      9.03 o
 -22   5   4       58.85       56.74      9.25 o
 -21   5   4       17.01       22.03      7.90 o
 -20   5   4      160.12      169.91     10.05 o
 -19   5   4        3.06        0.85     10.02 o
 -18   5   4       21.79       23.23      7.16 o
 -17   5   4        1.15        4.32      9.46 o
 -16   5   4        2.72       11.73      6.11 o
 -15   5   4      255.30      248.82      9.03 o
 -14   5   4      232.79      208.06      8.49 o
 -13   5   4        6.06       -8.31      8.31 o
 -12   5   4        1.56        4.13      7.34 o
 -11   5   4      137.60      139.35      6.99 o
 -10   5   4       23.92       28.14      5.52 o
  -9   5   4     4161.01     4012.40     34.55 o
  -8   5   4      199.36      197.75      7.29 o
  -7   5   4        3.44        4.79      4.79 o
  -6   5   4     1863.27     1752.29     17.20 o
  -5   5   4      192.38      168.16      6.56 o
  -4   5   4      223.57      204.79      6.64 o
  -3   5   4       25.43       15.33      4.21 o
  -2   5   4       51.44       43.91      3.31 o
  -1   5   4        2.65        1.82      3.95 o
   0   5   4       74.41       87.57      5.28 o
   1   5   4       76.55       75.58      3.60 o
   2   5   4       90.32      118.72      3.89 o
   3   5   4       13.19        4.36      6.46 o
   4   5   4       12.78       12.89      4.71 o
   5   5   4       56.92       53.98      5.49 o
   6   5   4      266.14      263.65      7.93 o
   7   5   4       10.80       -0.27      7.99 o
   8   5   4      257.69      219.72      8.01 o
   9   5   4      463.46      470.82     10.34 o
  10   5   4      469.69      435.77     10.58 o
  11   5   4      119.50       99.69      7.35 o
  12   5   4       46.55       39.07      6.49 o
  13   5   4       30.78       38.91      6.97 o
  14   5   4        2.41       -6.21      9.28 o
  15   5   4       59.82       59.50      7.64 o
  16   5   4       13.92        7.55      7.24 o
  17   5   4        1.04       -0.93     10.24 o
  18   5   4        0.01       -7.74     11.57 o
  19   5   4       46.63       40.06      8.85 o
  20   5   4       18.55       16.13      9.00 o
  21   5   4       31.93       33.04      9.59 o
  22   5   4       91.56      113.44     10.39 o
  23   5   4        0.04        0.61     13.34 o
  24   5   4        7.48        8.34     13.72 o
 -27   6   4       11.96       37.81      9.83 o
 -26   6   4       70.78       63.21     11.10 o
 -25   6   4        8.09       -6.60     14.04 o
 -24   6   4        0.20        4.26      8.69 o
 -23   6   4      116.77      101.40     10.50 o
 -22   6   4       18.25      -12.67     12.67 o
 -21   6   4       15.83        7.35     11.74 o
 -20   6   4        1.94        2.81     10.82 o
 -19   6   4       19.22       17.18      7.79 o
 -18   6   4      247.96      251.12     10.75 o
 -17   6   4      155.84      140.02      9.30 o
 -16   6   4       43.13       31.11      7.45 o
 -15   6   4      277.96      275.67      9.91 o
 -14   6   4      619.71      630.36     12.65 o
 -13   6   4      130.96      128.96      7.69 o
 -12   6   4      187.19      181.43      7.96 o
 -11   6   4      231.39      236.47      8.47 o
 -10   6   4      252.79      239.80      8.44 o
  -9   6   4      254.04      278.62      8.46 o
  -8   6   4     1025.60      988.14     13.29 o
  -7   6   4      987.74      967.67     13.16 o
  -6   6   4     1038.07     1002.47     13.30 o
  -5   6   4      399.15      362.12      8.77 o
  -4   6   4     1624.36     1488.55     15.14 o
  -3   6   4     2173.19     2011.67     14.29 o
  -2   6   4       43.20       42.99      3.59 o
  -1   6   4       98.50       82.37      7.76 o
   0   6   4      416.90      378.38      5.93 o
   1   6   4       60.30       57.60      3.73 o
   2   6   4      426.07      349.05      6.09 o
   3   6   4     1053.84      944.35     12.73 o
   4   6   4      154.13      149.81      6.73 o
   5   6   4      206.49      239.84      7.99 o
   6   6   4      397.97      387.05      9.48 o
   7   6   4      317.58      321.88      9.30 o
   8   6   4      766.91      762.26     12.67 o
   9   6   4        8.16        7.02      8.38 o
  10   6   4      255.05      256.00      8.89 o
  11   6   4      274.68      291.30      9.44 o
  12   6   4        0.31       -0.73      8.44 o
  13   6   4        0.46       -1.95      8.87 o
  14   6   4       20.37       31.63      6.84 o
  15   6   4        1.45        7.48      6.54 o
  16   6   4       38.15       32.96      7.82 o
  17   6   4        4.56       16.54      7.63 o
  18   6   4       12.96       12.27      8.39 o
  19   6   4       86.96       98.22      9.44 o
  20   6   4       11.18       -4.91     12.57 o
  21   6   4       36.37       37.73      9.49 o
  22   6   4       76.45       70.62     10.80 o
  23   6   4       21.86       16.65     10.50 o
  24   6   4        1.96      -12.70     12.70 o
 -26   7   4        8.42        0.00     14.29 o
 -25   7   4        0.20        2.47     13.46 o
 -24   7   4       14.32       17.31      9.11 o
 -23   7   4      165.45      166.69     11.21 o
 -22   7   4        6.19      -12.38     12.38 o
 -21   7   4       51.60       37.52      9.38 o
 -20   7   4      414.06      395.06     13.50 o
 -19   7   4       12.51      -11.93     11.93 o
 -18   7   4        7.69        4.50     10.98 o
 -17   7   4      505.37      543.52     13.64 o
 -16   7   4       16.77       19.03      7.23 o
 -15   7   4      391.79      395.52     11.53 o
 -14   7   4       11.99       16.99      6.49 o
 -13   7   4        1.91        3.92      9.41 o
 -12   7   4     1893.36     1790.99     19.59 o
 -11   7   4     1258.81     1220.24     16.06 o
 -10   7   4        0.07        2.66      5.93 o
  -9   7   4     1475.70     1443.96     16.64 o
  -8   7   4      666.98      634.82     11.88 o
  -7   7   4       26.71       30.23      6.14 o
  -6   7   4     3908.47     3681.49     35.18 o
  -5   7   4     1208.59     1165.73     14.87 o
  -4   7   4      329.25      323.30      8.77 o
  -3   7   4     1174.43     1082.30     10.00 o
  -2   7   4      535.04      517.83      7.42 o
  -1   7   4     1502.41     1471.96     11.13 o
   0   7   4        0.36        2.74      5.11 o
   1   7   4       53.14       54.99      7.08 o
   2   7   4     1579.34     1502.87     11.48 o
   3   7   4      371.92      389.71      9.16 o
   4   7   4       10.81        4.53      8.15 o
   5   7   4     2684.63     2616.49     26.99 o
   6   7   4     1724.14     1713.79     18.55 o
   7   7   4      170.20      172.13      8.02 o
   8   7   4      109.43       97.74      7.27 o
   9   7   4      651.38      655.32     12.78 o
  10   7   4       60.90       59.19      6.80 o
  11   7   4       32.43       28.64      6.99 o
  12   7   4      128.73      121.63      7.86 o
  13   7   4        1.15        4.51      9.44 o
  14   7   4        2.69        0.00      9.80 o
  15   7   4        1.17      -10.10     10.10 o
  16   7   4      175.35      147.63     10.32 o
  17   7   4      177.14      172.75     10.70 o
  18   7   4        1.13        3.91      8.07 o
  19   7   4       19.42        5.87     12.46 o
  20   7   4      109.26      100.04     10.72 o
  21   7   4       56.25       52.61     10.48 o
  22   7   4       95.39      102.29     11.39 o
  23   7   4       12.12       28.16      9.89 o
 -25   8   4       55.76       62.89     10.42 o
 -24   8   4        9.67       12.49      9.35 o
 -23   8   4       13.68       -1.16     13.59 o
 -22   8   4       35.62       58.50      9.57 o
 -21   8   4      123.30      127.19     10.51 o
 -20   8   4        0.24       -7.15     12.04 o
 -19   8   4       40.56       47.14      8.90 o
 -18   8   4      866.86      867.74     17.58 o
 -17   8   4      655.78      643.02     15.22 o
 -16   8   4        3.63       -7.29     11.21 o
 -15   8   4      606.96      596.85     13.99 o
 -14   8   4      330.76      345.13     11.21 o
 -13   8   4       72.15       63.38      7.74 o
 -12   8   4      681.37      675.32     13.78 o
 -11   8   4     1252.37     1209.92     17.15 o
 -10   8   4      273.54      273.67      9.64 o
  -9   8   4      138.66      146.24      7.94 o
  -8   8   4      393.74      355.27     10.10 o
  -7   8   4     1261.32     1197.97     16.02 o
  -6   8   4     1007.62      933.85     14.37 o
  -5   8   4       11.30       11.23      6.35 o
  -4   8   4     1667.18     1535.57     17.56 o
  -3   8   4     2746.17     2701.68     55.08 o
  -2   8   4        4.94       -1.77      8.37 o
  -1   8   4     1103.79      971.87     13.14 o
   0   8   4     3295.95     3133.71     51.43 o
   1   8   4       69.98       66.00      4.55 o
   2   8   4      289.65      252.86      6.39 o
   3   8   4     1901.48     1802.38     13.40 o
   4   8   4      210.71      215.21      8.53 o
   5   8   4      400.95      361.67     10.24 o
   6   8   4      348.29      321.63     10.18 o
   7   8   4      590.27      548.61     12.32 o
   8   8   4      445.15      453.29     11.45 o
   9   8   4       69.80       74.92      7.37 o
  10   8   4      111.46      119.82      7.77 o
  11   8   4      180.81      186.09      9.06 o
  12   8   4       27.54       32.62      6.86 o
  13   8   4        0.19        3.05      9.78 o
  14   8   4       18.69       22.02      7.53 o
  15   8   4        1.47        9.89     10.47 o
  16   8   4        6.45        8.85      7.96 o
  17   8   4       28.82       23.82      9.06 o
  18   8   4       12.02       14.13      8.52 o
  19   8   4       95.31       85.16     10.83 o
  20   8   4       67.58       54.06     10.37 o
  21   8   4        0.18       -0.61     13.03 o
  22   8   4       35.92       44.09     10.10 o
 -25   9   4        0.08        7.34     13.15 o
 -24   9   4        7.97        5.07     13.93 o
 -23   9   4       91.70       88.46     11.37 o
 -22   9   4       80.97       98.67     10.29 o
 -21   9   4       25.26       25.72      9.09 o
 -20   9   4      351.62      372.05     14.07 o
 -19   9   4       79.95       98.51      9.80 o
 -18   9   4        0.83        9.99     12.25 o
 -17   9   4      141.90      129.71     10.58 o
 -16   9   4       13.01       10.93     11.31 o
 -15   9   4       81.76       77.47      8.46 o
 -14   9   4       14.98       14.92      7.16 o
 -13   9   4       61.72       57.91      7.83 o
 -12   9   4       93.38       92.16      8.07 o
 -11   9   4       15.64       18.71      6.59 o
 -10   9   4       96.39       88.75      7.75 o
  -9   9   4     1053.23     1015.26     16.24 o
  -8   9   4      779.94      728.57     13.83 o
  -7   9   4        0.19        6.27      6.08 o
  -6   9   4     1348.47     1247.87     17.10 o
  -5   9   4      877.34      840.11     14.37 o
  -4   9   4      475.44      458.52     11.29 o
  -3   9   4        7.67        8.71      4.95 o
  -2   9   4       68.44       60.39      7.73 o
  -1   9   4      546.53      531.61      8.17 o
   0   9   4        3.57       -1.58      5.96 o
   1   9   4        2.68        4.65      5.95 o
   2   9   4      536.03      542.83     12.57 o
   3   9   4      404.07      391.94      7.57 o
   4   9   4       32.56       31.95      6.38 o
   5   9   4      509.89      507.02     12.11 o
   6   9   4      633.04      629.33     13.08 o
   7   9   4        2.57       13.26      6.03 o
   8   9   4      252.24      212.86      9.64 o
   9   9   4       53.27       53.22      7.07 o
  10   9   4       64.53       56.55      7.77 o
  11   9   4       77.86       80.75      7.98 o
  12   9   4        0.14       -9.11      9.94 o
  13   9   4      351.18      341.62     12.48 o
  14   9   4      371.32      364.14     13.07 o
  15   9   4       10.63       -1.99     11.50 o
  16   9   4        1.42       -2.58     12.17 o
  17   9   4      270.63      284.14     13.08 o
  18   9   4       11.79       24.77      8.68 o
  19   9   4        3.30       16.75      8.57 o
  20   9   4      118.35      115.85     11.34 o
  21   9   4        0.11       15.17      9.64 o
 -24  10   4        0.33       -1.32     13.53 o
 -23  10   4       33.52       49.29     10.15 o
 -22  10   4        4.64       12.09     12.95 o
 -21  10   4       11.49       -9.87     13.74 o
 -20  10   4        8.46      -11.29     12.81 o
 -19  10   4       11.46       16.85      8.84 o
 -18  10   4       69.37       90.09      9.70 o
 -17  10   4       19.56       12.79      8.76 o
 -16  10   4        0.09        3.40     11.39 o
 -15  10   4      540.44      549.85     14.74 o
 -14  10   4      265.86      253.48     11.20 o
 -13  10   4       40.48       38.88      7.91 o
 -12  10   4       63.81       69.91      7.40 o
 -11  10   4       29.45       36.36      6.94 o
 -10  10   4        6.19        2.97      6.59 o
  -9  10   4        3.28       -8.49      8.93 o
  -8  10   4       18.76       16.14      6.60 o
  -7  10   4       34.41       34.76      6.72 o
  -6  10   4       22.42       26.51      6.70 o
  -5  10   4       39.61       40.54      7.16 o
  -4  10   4      359.90      348.08     10.85 o
  -3  10   4      670.75      647.72     16.22 o
  -2  10   4       64.99       54.60      9.45 o
  -1  10   4      241.75      228.17      6.50 o
   0  10   4      310.02      279.15      7.01 o
   1  10   4        6.83       10.61      4.93 o
   2  10   4       94.66       81.17      5.36 o
   3  10   4      385.72      358.15     12.40 o
   4  10   4       90.88       81.25      7.71 o
   5  10   4       84.26       84.07      7.79 o
   6  10   4       28.28       28.13      6.96 o
   7  10   4       20.57       12.76      6.99 o
   8  10   4      111.19      138.06      8.90 o
   9  10   4       62.57       62.44      7.56 o
  10  10   4       15.29       17.21      7.23 o
  11  10   4       39.50       26.91      8.02 o
  12  10   4       13.25       17.84      7.77 o
  13  10   4        8.54       -1.96     12.04 o
  14  10   4       35.58       45.93      8.53 o
  15  10   4       11.17       19.46      8.84 o
  16  10   4       47.80       58.50      9.87 o
  17  10   4        2.60        7.53     11.87 o
  18  10   4       53.10       62.82     10.67 o
  19  10   4       48.29       68.66     10.29 o
  20  10   4       16.92       24.36      9.86 o
 -22  11   4        1.75       -4.45     13.38 o
 -21  11   4        2.81        9.19     12.76 o
 -20  11   4       61.42       69.20     10.35 o
 -19  11   4        7.48       11.79      9.44 o
 -18  11   4        6.71       17.10      8.87 o
 -17  11   4       27.59       44.64      9.00 o
 -16  11   4        6.90      -12.17     12.17 o
 -15  11   4        5.82        3.99     11.23 o
 -14  11   4        7.33       22.43      7.53 o
 -13  11   4       18.13       19.13      8.02 o
 -12  11   4       71.01       73.54      8.31 o
 -11  11   4        6.21        1.32     10.56 o
 -10  11   4        1.03        4.29      9.49 o
  -9  11   4       18.44       22.40      6.89 o
  -8  11   4       22.46       19.62      7.00 o
  -7  11   4        5.71        6.05      9.30 o
  -6  11   4       50.00       58.13      7.19 o
  -5  11   4       62.82       52.85      7.39 o
  -4  11   4       76.49       55.90      7.71 o
  -3  11   4       10.05        8.86      8.72 o
  -2  11   4        4.83        8.78      4.41 o
  -1  11   4      171.80      162.84      6.28 o
   0  11   4       94.68       92.96      5.66 o
   1  11   4       18.42       24.68      4.55 o
   2  11   4      108.94       99.04      6.03 o
   3  11   4       37.31       38.43      5.14 o
   4  11   4       34.06       21.84      7.45 o
   5  11   4       11.74        2.49     10.11 o
   6  11   4        6.38        9.27      9.54 o
   7  11   4       12.98        3.45      9.94 o
   8  11   4       21.19       22.91      7.48 o
   9  11   4       23.03       11.36     11.69 o
  10  11   4        2.42        2.81     10.94 o
  11  11   4      223.19      210.16     11.57 o
  12  11   4       18.36       -4.95     12.27 o
  13  11   4        1.57       -2.09     12.19 o
  14  11   4       12.98       -2.15     12.35 o
  15  11   4      141.32      150.26     11.65 o
  16  11   4      119.70      136.78     11.04 o
  17  11   4       28.91       20.45     10.10 o
  18  11   4       22.07       30.87      9.99 o
  19  11   4        0.09       -9.06     14.58 o
 -21  12   4       13.88        5.17     14.34 o
 -20  12   4        0.05       10.72      9.73 o
 -19  12   4       35.47       56.95     10.23 o
 -18  12   4       18.28       21.44      9.33 o
 -17  12   4        3.90      -13.07     13.07 o
 -16  12   4       43.27       53.22      9.81 o
 -15  12   4       12.89       13.90      9.06 o
 -14  12   4       70.10       83.55      9.48 o
 -13  12   4       26.17       36.56      8.50 o
 -12  12   4       16.29       17.88      7.83 o
 -11  12   4        5.28       -8.10     11.34 o
 -10  12   4       17.78       26.71      7.31 o
  -9  12   4        6.81      -10.99     10.99 o
  -8  12   4        0.30       15.55      6.76 o
  -7  12   4        0.05        3.96      9.89 o
  -6  12   4       52.15       52.18      8.02 o
  -5  12   4       65.09       60.56      8.07 o
  -4  12   4        0.61        0.85      9.89 o
  -3  12   4       40.94       45.09      5.35 o
  -2  12   4        5.11       -2.39      7.13 o
  -1  12   4        3.86       -2.00      9.44 o
   0  12   4       85.60       86.49      5.65 o
   1  12   4       10.66        8.25      5.37 o
   2  12   4        2.06       11.48      4.69 o
   3  12   4      142.85      154.19      6.55 o
   4  12   4        3.50        0.00      9.95 o
   5  12   4        1.73        4.96     10.29 o
   6  12   4       79.15       94.12      8.65 o
   7  12   4       10.53       10.29     10.96 o
   8  12   4        6.56       10.70      7.85 o
   9  12   4        1.70       -7.83     11.09 o
  10  12   4      143.47      150.04     10.67 o
  11  12   4       85.74      111.26      9.67 o
  12  12   4        2.57       -9.00     11.82 o
  13  12   4        2.80      -13.37     13.37 o
  14  12   4        0.20       -5.71     13.08 o
  15  12   4        5.78        8.58      9.67 o
  16  12   4       11.29       20.53      9.49 o
  17  12   4        0.00       10.26     13.85 o
  18  12   4        0.54        8.63     13.03 o
 -19  13   4        5.98        1.29     14.36 o
 -18  13   4        2.68        3.80     14.12 o
 -17  13   4       35.90       13.50     15.24 o
 -16  13   4       12.79       18.86      9.06 o
 -15  13   4        7.84        8.01     12.63 o
 -14  13   4       15.18        8.14      9.24 o
 -13  13   4        1.18       -1.08     11.57 o
 -12  13   4        0.36       -9.38     11.84 o
 -11  13   4        9.09        9.27     11.15 o
 -10  13   4        0.13        5.28      7.82 o
  -9  13   4       66.74       63.57      8.87 o
  -8  13   4       17.24       17.87      7.64 o
  -7  13   4        1.80       -2.86     10.48 o
  -6  13   4       25.46       21.62      8.04 o
  -5  13   4        0.00        3.76     10.94 o
  -4  13   4        0.83        3.70      9.86 o
  -3  13   4       89.99       78.74      8.34 o
  -2  13   4       26.42       33.60      5.51 o
  -1  13   4      103.98      114.97     10.02 o
   0  13   4        1.98       -7.24     20.53 o
   1  13   4       39.93       37.67      5.57 o
   2  13   4       14.44       28.03      5.27 o
   3  13   4        3.25        9.69      7.27 o
   4  13   4       10.41       17.02      7.74 o
   5  13   4       19.16       22.53      8.15 o
   6  13   4       30.89       29.23      8.49 o
   7  13   4        9.68        6.06     11.28 o
   8  13   4        8.43        8.74     12.51 o
   9  13   4       60.14       52.25      9.36 o
  10  13   4       29.29        4.32     12.81 o
  11  13   4       38.38       37.63      9.43 o
  12  13   4       21.75       28.62      9.17 o
  13  13   4       14.38      -11.93     13.37 o
  14  13   4        2.05       -3.35      9.19 o
  15  13   4        8.08       14.47      9.92 o
  16  13   4        9.91       20.47      9.73 o
 -17  14   4       34.02       40.22     11.09 o
 -16  14   4        5.90       22.65      9.16 o
 -15  14   4       26.20       18.06      9.64 o
 -14  14   4        5.27        8.42     12.95 o
 -13  14   4       13.05       17.02      9.09 o
 -12  14   4       42.35       40.89      9.54 o
 -11  14   4       16.44       18.90      8.85 o
 -10  14   4        8.88       13.32      8.53 o
  -9  14   4       40.27       35.50      8.85 o
  -8  14   4       80.67       93.74      9.27 o
  -7  14   4        8.48        8.26     12.38 o
  -6  14   4      317.50      326.40     13.48 o
  -5  14   4        0.08      -12.01     12.01 o
  -4  14   4        0.01        3.54     11.28 o
  -3  14   4      329.45      335.42     16.10 o
  -2  14   4        1.16       -8.02      8.02 o
  -1  14   4       26.38       26.59      5.88 o
   0  14   4       66.16       57.92      6.52 o
   1  14   4        8.15       13.87      6.46 o
   2  14   4        2.59        5.03      7.48 o
   3  14   4      157.72      141.26      7.88 o
   4  14   4        3.72        6.25     11.41 o
   5  14   4       29.17       23.64      8.98 o
   6  14   4       31.34       19.70      8.92 o
   7  14   4        3.44        3.80     11.45 o
   8  14   4       20.01       31.04      9.17 o
   9  14   4        0.00       -6.81     12.14 o
  10  14   4        0.09       -6.40     12.19 o
  11  14   4       78.10       72.36     10.82 o
  12  14   4        0.01        4.61      9.03 o
  13  14   4      106.09       95.85     11.93 o
  14  14   4        0.55       11.79     14.07 o
 -15  15   4       16.80       25.88     10.19 o
 -14  15   4       37.97       40.31     10.42 o
 -13  15   4        3.08        1.26     13.75 o
 -12  15   4       93.08       96.87     11.02 o
 -11  15   4        1.31        4.79     12.65 o
 -10  15   4        0.04       -1.18     12.67 o
  -9  15   4      115.57      123.51     10.85 o
  -8  15   4        2.01       -3.97     12.87 o
  -7  15   4        6.01        8.39      8.81 o
  -6  15   4      272.33      309.12     13.82 o
  -5  15   4        1.55       -1.68     12.73 o
  -4  15   4       38.03       55.42      9.08 o
  -3  15   4       29.58       26.41      6.49 o
  -2  15   4        0.24       -7.10      8.63 o
  -1  15   4       94.46      103.59      7.49 o
   0  15   4        6.53        2.24      9.56 o
   1  15   4        0.68       -0.53      8.83 o
   2  15   4      154.68      169.67     11.18 o
   3  15   4        0.37        3.85      8.67 o
   4  15   4        0.05        8.47     11.69 o
   5  15   4       75.82       75.92     10.54 o
   6  15   4       34.80       37.07      9.49 o
   7  15   4       16.80       26.69      9.17 o
   8  15   4        0.36      -12.83     12.83 o
   9  15   4        0.08      -13.88     13.88 o
  10  15   4       21.42        9.06      9.80 o
  11  15   4        3.73        5.12      9.38 o
  12  15   4        0.00      -13.97     13.97 o
 -12  16   4        1.29      -15.75     15.75 o
 -11  16   4      129.55      127.70     12.59 o
 -10  16   4        3.92       12.01      9.75 o
  -9  16   4       23.52       26.48     10.24 o
  -8  16   4        1.07        6.13     12.89 o
  -7  16   4        5.73      -12.71     13.07 o
  -6  16   4       21.45       21.86      9.52 o
  -5  16   4        0.02       -8.44     12.92 o
  -4  16   4       37.07       44.33      9.94 o
  -3  16   4      157.30      155.19      8.94 o
  -2  16   4        0.04      -10.64     23.29 o
  -1  16   4       39.96       37.64      7.26 o
   0  16   4      256.42      250.40      9.76 o
   1  16   4        0.84        3.56      9.60 o
   2  16   4       31.60       43.20      7.85 o
   3  16   4       78.19       73.83      7.71 o
   4  16   4        1.80        3.67     13.70 o
   5  16   4       28.75       37.90     10.11 o
   6  16   4        4.34      -10.70     14.15 o
   7  16   4       10.16       19.29      9.46 o
   8  16   4      144.00      159.42     12.95 o
   9  16   4       23.53       20.04     10.67 o
  -7  17   4        0.57        1.96     13.54 o
  -6  17   4      160.34      167.27     13.69 o
  -5  17   4        7.04        9.76     15.17 o
  -4  17   4       23.72       25.11     10.23 o
  -3  17   4       21.12       33.28      8.46 o
  -2  17   4        4.25        2.61      9.41 o
  -1  17   4       50.99       62.48      7.25 o
   0  17   4        2.02        2.41      9.26 o
   1  17   4        6.29       -2.56     10.06 o
   2  17   4       65.78       73.14     13.70 o
   3  17   4       11.05        5.53      9.80 o
   4  17   4       10.50       -9.89     14.29 o
 -28   1   5        0.97        0.65     13.38 o
 -27   1   5        3.48        1.24     13.03 o
 -26   1   5        7.15        3.25      8.73 o
 -25   1   5       14.53       17.21      9.13 o
 -24   1   5        1.90      -12.12     12.12 o
 -23   1   5      117.81      119.34     10.00 o
 -22   1   5        1.98        3.09      7.99 o
 -21   1   5       19.48       20.52      7.79 o
 -20   1   5       74.68       99.08      8.26 o
 -19   1   5       35.36       39.85      7.19 o
 -18   1   5        6.77       18.89      6.56 o
 -17   1   5        6.59       -0.75      6.43 o
 -16   1   5       72.07       71.60      6.97 o
 -15   1   5      144.74      137.20      7.63 o
 -14   1   5       67.51       61.96      6.51 o
 -13   1   5       21.46       17.92      5.42 o
 -12   1   5       49.67       55.17      5.95 o
 -11   1   5        0.01       -7.12      7.12 o
 -10   1   5       36.86       36.66      5.49 o
  -9   1   5       60.67       55.66      5.36 o
  -8   1   5        1.24       -6.73      6.73 o
  -7   1   5       92.09       90.71      5.46 o
  -6   1   5       60.20       45.77      4.87 o
  -5   1   5       82.71       79.89      5.20 o
  -4   1   5      348.54      354.89      7.42 o
  -3   1   5        4.04        2.03      5.42 o
  -2   1   5        3.44        4.30      4.96 o
  -1   1   5      977.98      962.99     28.30 o
   0   1   5      270.47      254.30      4.68 o
   1   1   5       29.68       33.95      5.79 o
   2   1   5      169.81      175.65      8.39 o
   3   1   5      116.21      102.96      5.41 o
   4   1   5      251.58      254.43      7.34 o
   5   1   5      896.77      924.03     12.17 o
   6   1   5       13.91       16.72      5.30 o
   7   1   5      303.30      300.49      8.58 o
   8   1   5     1123.32     1091.53     14.05 o
   9   1   5       14.92       16.03      5.71 o
  10   1   5      304.96      304.96      9.35 o
  11   1   5      361.11      323.73      9.73 o
  12   1   5       48.96       47.49      6.65 o
  13   1   5        5.83        3.72      8.52 o
  14   1   5       58.75       64.78      7.23 o
  15   1   5      181.44      198.84      9.13 o
  16   1   5      207.51      222.81     10.35 o
  17   1   5      102.84      111.51      8.93 o
  18   1   5      162.23      174.16     10.45 o
  19   1   5       91.05       91.19      9.57 o
  20   1   5        0.33       -6.37     12.27 o
  21   1   5       10.58       36.28      9.27 o
  22   1   5       63.69       58.36     10.19 o
  23   1   5        2.80      -14.31     14.31 o
  24   1   5       13.44        0.65     14.55 o
 -28   2   5       25.72        2.63     10.15 o
 -27   2   5        0.44       10.96      8.90 o
 -26   2   5       16.02        8.34      8.90 o
 -25   2   5        6.30       10.80     12.00 o
 -24   2   5        9.79       11.36     12.75 o
 -23   2   5       25.51       17.36      8.84 o
 -22   2   5       13.55       12.00      8.50 o
 -21   2   5      156.66      158.70     10.10 o
 -20   2   5       40.64       47.89      7.99 o
 -19   2   5        5.54        0.00     10.37 o
 -18   2   5      183.04      193.80      9.11 o
 -17   2   5       93.69       70.67      7.90 o
 -16   2   5        4.36        0.89      5.92 o
 -15   2   5       22.51       70.40      6.75 o
 -14   2   5      158.99      144.55      7.53 o
 -13   2   5       25.40       22.97      6.03 o
 -12   2   5      113.85       87.07      6.51 o
 -11   2   5       60.20       44.05      5.79 o
 -10   2   5       16.98        7.59      5.30 o
  -9   2   5     1692.08     1669.60     17.32 o
  -8   2   5      227.58      229.48      7.08 o
  -7   2   5       70.54       61.42      5.50 o
  -6   2   5     3035.43     3026.29     27.69 o
  -5   2   5      171.70      195.44      6.38 o
  -4   2   5      354.03      394.58      7.72 o
  -3   2   5       13.78       25.68      4.20 o
  -2   2   5       91.77      105.89      4.60 o
  -1   2   5     1409.72     1377.89     77.82 o
   0   2   5      728.93      801.68     40.12 o
   1   2   5       34.14       41.70      3.30 o
   2   2   5      321.26      292.89      5.09 o
   3   2   5      660.78      647.88     10.19 o
   4   2   5       43.51       32.11      5.36 o
   5   2   5     3968.12     3972.11     34.00 o
   6   2   5     2258.95     2191.93     22.80 o
   7   2   5      269.12      256.44      8.66 o
   8   2   5     1107.82     1080.52     14.33 o
   9   2   5     1201.09     1190.70     15.25 o
  10   2   5      639.27      613.31     11.95 o
  11   2   5       34.13       39.79      6.65 o
  12   2   5      212.55      217.26      8.89 o
  13   2   5      817.85      797.14     14.53 o
  14   2   5       32.67       40.22      7.31 o
  15   2   5        1.16       -9.56      9.65 o
  16   2   5      433.26      417.76     13.03 o
  17   2   5       94.31       90.80      9.33 o
  18   2   5        5.94        6.70      7.77 o
  19   2   5      128.44      151.76      9.73 o
  20   2   5      241.97      248.61     12.65 o
  21   2   5        3.81        4.50      8.98 o
  22   2   5       12.04        5.85     12.71 o
  23   2   5        9.89       10.54     13.05 o
  24   2   5       48.89       65.26     11.14 o
 -28   3   5        8.52        0.00     14.26 o
 -27   3   5        2.95      -13.96     13.96 o
 -26   3   5      113.59      109.21     11.39 o
 -25   3   5       57.83       59.65      9.94 o
 -24   3   5       26.13       42.80      8.92 o
 -23   3   5      376.51      365.39     13.74 o
 -22   3   5       16.44       17.07      8.79 o
 -21   3   5       38.99       34.67      8.28 o
 -20   3   5      308.42      309.84     11.79 o
 -19   3   5       12.33        2.09     10.10 o
 -18   3   5       81.50       80.39      7.79 o
 -17   3   5        2.53       -4.67     10.08 o
 -16   3   5       15.60       11.07      6.40 o
 -15   3   5       81.27       79.40      7.37 o
 -14   3   5        8.88        7.86      8.42 o
 -13   3   5       14.19        8.02      5.71 o
 -12   3   5      164.28      175.45      7.40 o
 -11   3   5      102.51      123.08      6.49 o
 -10   3   5      121.64      111.02      6.78 o
  -9   3   5     1384.80     1428.57     15.11 o
  -8   3   5      579.35      564.64     10.35 o
  -7   3   5     1583.44     1583.54     15.17 o
  -6   3   5      464.90      448.47      9.01 o
  -5   3   5       33.09       42.20      5.25 o
  -4   3   5     1650.53     1558.57     16.24 o
  -3   3   5     2583.51     2475.53     21.86 o
  -2   3   5       19.85       13.15      3.20 o
  -1   3   5       72.69       99.14      5.93 o
   0   3   5       93.87       77.23      3.74 o
   1   3   5       11.43       13.10      3.80 o
   2   3   5      162.19      140.49      4.34 o
   3   3   5      645.63      590.91     10.21 o
   4   3   5      433.94      444.03      9.40 o
   5   3   5       78.67       90.64      6.40 o
   6   3   5       98.61       96.80      6.81 o
   7   3   5     1348.79     1283.85     15.43 o
   8   3   5     3371.17     3257.03     28.99 o
   9   3   5       83.67       91.04      6.92 o
  10   3   5      846.28      884.00     13.88 o
  11   3   5     1757.79     1700.03     19.06 o
  12   3   5       65.22       65.89      7.53 o
  13   3   5      272.71      275.83     10.13 o
  14   3   5      798.26      817.97     15.41 o
  15   3   5        3.82       10.16     10.21 o
  16   3   5        5.81        6.67     10.80 o
  17   3   5      335.50      337.45     12.76 o
  18   3   5       11.90       12.43      8.79 o
  19   3   5       33.14       48.35      8.28 o
  20   3   5       27.47       23.88      9.54 o
  21   3   5       20.45       11.41     13.35 o
  22   3   5      208.49      216.82     12.60 o
  23   3   5       66.06       44.57     10.91 o
  24   3   5       43.24       52.72     10.45 o
 -27   4   5        8.93       -0.64     13.54 o
 -26   4   5       33.69        4.93     14.80 o
 -25   4   5       62.85       75.71     10.50 o
 -24   4   5       59.96       74.90      9.87 o
 -23   4   5        1.78       11.10     12.52 o
 -22   4   5       10.52        9.97     11.73 o
 -21   4   5      222.41      224.97     11.23 o
 -20   4   5      226.06      224.47     11.29 o
 -19   4   5       10.76       19.56      7.24 o
 -18   4   5      467.79      475.29     13.18 o
 -17   4   5      816.16      847.48     15.67 o
 -16   4   5        1.94       11.23      6.41 o
 -15   4   5        0.77        4.64      8.04 o
 -14   4   5      203.66      211.09      8.61 o
 -13   4   5       18.16       27.95      5.65 o
 -12   4   5       76.79       64.48      6.37 o
 -11   4   5        5.43        3.24      7.58 o
 -10   4   5      125.86      132.60      6.88 o
  -9   4   5      699.47      706.49     11.41 o
  -8   4   5       55.98       51.16      5.82 o
  -7   4   5      159.89      159.63      7.12 o
  -6   4   5     3154.52     3193.27     30.71 o
  -5   4   5       36.96       33.02      5.25 o
  -4   4   5        0.37        8.28      4.64 o
  -3   4   5     1363.09     1315.67     13.83 o
  -2   4   5       47.01       47.63      6.17 o
  -1   4   5       71.03       65.41      3.73 o
   0   4   5       85.71       77.02      5.04 o
   1   4   5      153.18      161.75      4.58 o
   2   4   5     1583.60     1567.55     13.46 o
   3   4   5      523.45      576.22     10.40 o
   4   4   5        1.12       -4.42      7.63 o
   5   4   5     2713.75     2614.93     25.84 o
   6   4   5     1451.51     1369.82     16.14 o
   7   4   5        4.08       -7.96      8.73 o
   8   4   5     1733.61     1654.66     17.95 o
   9   4   5      443.75      419.43     10.80 o
  10   4   5      303.22      321.80      9.91 o
  11   4   5       23.33       20.99      6.51 o
  12   4   5       72.63       82.17      7.61 o
  13   4   5       64.25       55.56      7.19 o
  14   4   5        0.01       -3.29      9.70 o
  15   4   5        4.64       -0.43     10.83 o
  16   4   5      284.82      283.37     11.31 o
  17   4   5      252.75      250.54     11.73 o
  18   4   5       43.81       45.99      9.17 o
  19   4   5      576.52      616.52     16.35 o
  20   4   5      157.79      142.97     11.36 o
  21   4   5      115.57      126.87     11.15 o
  22   4   5        5.18        2.41      9.60 o
  23   4   5       42.05       42.74     10.40 o
 -27   5   5       65.47       67.00     11.23 o
 -26   5   5       28.00       27.36     10.62 o
 -25   5   5        0.16        0.30      9.08 o
 -24   5   5       51.73       51.72     10.40 o
 -23   5   5      304.87      312.25     13.30 o
 -22   5   5       51.02       54.77      9.22 o
 -21   5   5       15.41        7.40     12.63 o
 -20   5   5      318.96      308.96     12.57 o
 -19   5   5        6.72       17.76      7.51 o
 -18   5   5      102.13      107.27      8.97 o
 -17   5   5        0.77       11.42      6.73 o
 -16   5   5        4.82       -1.95      9.54 o
 -15   5   5      425.65      437.35     11.39 o
 -14   5   5       17.49       19.13      6.22 o
 -13   5   5       38.35       41.76      6.84 o
 -12   5   5      875.52      914.50     13.86 o
 -11   5   5      340.70      340.13      9.54 o
 -10   5   5       48.43       53.25      6.24 o
  -9   5   5      451.16      420.95      9.75 o
  -8   5   5      130.40      130.10      6.96 o
  -7   5   5       16.40       14.52      5.31 o
  -6   5   5       72.32       77.98      6.08 o
  -5   5   5        4.96       -1.31      7.37 o
  -4   5   5      355.79      315.09      8.28 o
  -3   5   5      909.10      898.21     12.22 o
  -2   5   5        0.00       -4.30      8.42 o
  -1   5   5      454.30      436.77      6.64 o
   0   5   5     1512.17     1553.17     12.19 o
   1   5   5       61.26       61.65      4.07 o
   2   5   5      443.86      408.93     11.14 o
   3   5   5     1215.87     1179.70     14.49 o
   4   5   5       22.04       33.76      5.55 o
   5   5   5       24.61       21.03      5.93 o
   6   5   5      344.30      336.96      9.51 o
   7   5   5      362.77      384.93      9.95 o
   8   5   5      882.28      895.31     14.01 o
   9   5   5       15.77       19.59      6.27 o
  10   5   5       38.68       28.24      6.54 o
  11   5   5      554.17      544.70     12.30 o
  12   5   5       33.24       35.21      6.89 o
  13   5   5       25.51       26.66      7.24 o
  14   5   5      448.07      446.24     12.38 o
  15   5   5        4.75        8.07     10.24 o
  16   5   5       26.15       19.70      7.98 o
  17   5   5      213.92      216.45     11.66 o
  18   5   5       31.81       34.98      9.05 o
  19   5   5      166.45      191.80     11.74 o
  20   5   5        0.36       -2.84     14.12 o
  21   5   5       14.72       29.70      9.59 o
  22   5   5      200.75      222.02     13.11 o
  23   5   5        6.63      -10.42     13.75 o
 -26   6   5        0.19       -1.29     14.45 o
 -25   6   5       22.48        9.87     14.47 o
 -24   6   5        1.11       -9.36     13.46 o
 -23   6   5       56.24       55.31     10.24 o
 -22   6   5        3.26       -9.51     12.48 o
 -21   6   5       97.97      105.77     10.21 o
 -20   6   5      375.55      372.95     12.79 o
 -19   6   5       24.92       23.04      8.50 o
 -18   6   5      159.12      151.39      9.89 o
 -17   6   5      357.81      366.84     11.92 o
 -16   6   5        0.04        0.81      9.97 o
 -15   6   5      222.34      262.25      9.92 o
 -14   6   5      320.55      357.97     10.66 o
 -13   6   5        0.59        7.58      8.95 o
 -12   6   5       78.24       54.06      7.27 o
 -11   6   5      755.20      762.95     13.43 o
 -10   6   5      157.56      165.22      7.90 o
  -9   6   5      234.45      248.67      8.58 o
  -8   6   5        0.57       -7.88      7.88 o
  -7   6   5      394.83      388.84      9.62 o
  -6   6   5     1093.34     1034.96     14.17 o
  -5   6   5      225.91      222.05      7.96 o
  -4   6   5       94.20       97.20      6.30 o
  -3   6   5      133.36      127.74      4.73 o
  -2   6   5        0.02        1.58     11.18 o
  -1   6   5       37.00       39.82      3.95 o
   0   6   5       14.15        3.58      5.05 o
   1   6   5       43.17       43.39      3.92 o
   2   6   5       85.21       91.55      4.42 o
   3   6   5       89.56       88.49      6.52 o
   4   6   5      357.17      350.37      9.72 o
   5   6   5     1233.68     1238.51     15.92 o
   6   6   5       83.83       69.06      7.27 o
   7   6   5      144.93      142.76      7.80 o
   8   6   5      208.82      202.71      8.53 o
   9   6   5       87.56       76.33      7.26 o
  10   6   5        0.07       -8.76      8.76 o
  11   6   5       28.64       40.41      6.30 o
  12   6   5       22.29       25.00      6.60 o
  13   6   5      148.75      153.10      9.40 o
  14   6   5       54.86       49.82      8.12 o
  15   6   5        2.19      -10.85     10.85 o
  16   6   5       74.81       71.21      9.03 o
  17   6   5      155.33      151.04     10.85 o
  18   6   5        0.02       16.18      8.06 o
  19   6   5        3.42       -1.66     13.08 o
  20   6   5      155.66      153.63     11.68 o
  21   6   5      107.44      116.58     10.96 o
  22   6   5       19.07       28.43      9.83 o
 -26   7   5       18.18        7.31     15.25 o
 -25   7   5        2.06        7.96      9.59 o
 -24   7   5       29.17       48.62      9.78 o
 -23   7   5        0.52        1.74     12.06 o
 -22   7   5        2.57        2.74     12.71 o
 -21   7   5        7.45       -5.30     12.67 o
 -20   7   5        0.00        9.14     11.60 o
 -19   7   5        1.71      -11.17     11.29 o
 -18   7   5        1.08        7.05     10.77 o
 -17   7   5       12.57       17.69      7.83 o
 -16   7   5        7.41        2.14     10.77 o
 -15   7   5      272.21      258.76     10.72 o
 -14   7   5       58.37       52.47      7.86 o
 -13   7   5      140.67      139.60      8.74 o
 -12   7   5      129.51      135.54      8.34 o
 -11   7   5       14.01       13.02      6.35 o
 -10   7   5      420.01      429.88     10.96 o
  -9   7   5       54.53       62.66      6.80 o
  -8   7   5      109.69      110.39      7.42 o
  -7   7   5       14.84       14.42      5.84 o
  -6   7   5      100.44      107.73      6.99 o
  -5   7   5       33.18       33.92      6.11 o
  -4   7   5       10.33        8.81      5.39 o
  -3   7   5      308.92      293.44      6.27 o
  -2   7   5       76.44       68.74      4.45 o
  -1   7   5      145.85      151.38      5.23 o
   0   7   5      537.86      518.29      7.69 o
   1   7   5       58.11       54.81      4.33 o
   2   7   5      266.14      263.54      6.21 o
   3   7   5      317.85      296.02      6.67 o
   4   7   5      101.03      100.04      7.35 o
   5   7   5       38.91       40.46      6.56 o
   6   7   5      144.90      136.40      7.99 o
   7   7   5        2.36        6.67      7.88 o
   8   7   5       22.51       20.98      6.38 o
   9   7   5        6.07       -8.65      8.65 o
  10   7   5       99.59       97.92      8.01 o
  11   7   5       44.81       48.78      7.21 o
  12   7   5        6.68       -0.85      9.70 o
  13   7   5       16.24        8.30      7.35 o
  14   7   5       91.74       88.65      8.90 o
  15   7   5       23.15       27.90      7.85 o
  16   7   5        1.31       10.11      7.93 o
  17   7   5       20.19        1.61     12.95 o
  18   7   5        0.05       15.36      8.58 o
  19   7   5       28.84       36.58      9.24 o
  20   7   5        3.47        6.64     12.70 o
  21   7   5       30.56       42.50      9.76 o
  22   7   5        6.52       -7.80     10.15 o
 -25   8   5        9.30       18.76      9.83 o
 -24   8   5        0.35       20.36      9.43 o
 -23   8   5        7.05       12.32      9.24 o
 -22   8   5        1.60       -1.13     12.62 o
 -21   8   5        4.51        2.46      8.50 o
 -20   8   5        4.72       -4.51      8.98 o
 -19   8   5       46.15       56.97      9.16 o
 -18   8   5        0.02        0.99     11.29 o
 -17   8   5        5.46        5.49      8.18 o
 -16   8   5       22.63       36.04      7.75 o
 -15   8   5       32.24        6.51     11.47 o
 -14   8   5        0.02       -6.25      9.56 o
 -13   8   5       76.05       64.18      7.86 o
 -12   8   5       64.15       61.23      7.61 o
 -11   8   5      107.28      102.69      8.06 o
 -10   8   5       12.69        4.00      9.68 o
  -9   8   5       87.50       92.38      7.47 o
  -8   8   5      174.29      160.85      8.71 o
  -7   8   5       19.47       14.05      6.60 o
  -6   8   5      769.33      672.85     13.19 o
  -5   8   5      130.61      138.22      7.69 o
  -4   8   5       68.61       62.10      6.91 o
  -3   8   5       15.51       17.38      5.96 o
  -2   8   5       27.67       31.78      9.15 o
  -1   8   5       30.37       30.51      5.18 o
   0   8   5       64.13       61.36      8.16 o
   1   8   5       55.18       56.24      7.43 o
   2   8   5      402.82      399.58      9.35 o
   3   8   5       76.63       85.42     10.52 o
   4   8   5       27.24       15.22      6.24 o
   5   8   5        4.59       -2.14      6.22 o
   6   8   5        5.79       10.00      6.41 o
   7   8   5       57.64       68.69      7.31 o
   8   8   5       64.58       58.96      7.13 o
   9   8   5       17.69       24.06      6.48 o
  10   8   5        6.11        4.56     10.02 o
  11   8   5        8.97       18.57      6.84 o
  12   8   5        3.77        6.65     10.10 o
  13   8   5       29.08        9.43     12.03 o
  14   8   5       17.42        7.29     11.82 o
  15   8   5       31.72       24.62      8.68 o
  16   8   5       48.06       56.59      9.03 o
  17   8   5       12.91       23.87      8.60 o
  18   8   5       20.29       35.19      9.19 o
  19   8   5       47.64       38.70     10.31 o
  20   8   5        2.04       -2.50     13.66 o
  21   8   5        7.01        1.93     10.18 o
 -24   9   5        3.39        3.25     13.80 o
 -23   9   5       32.19       25.96      9.72 o
 -22   9   5        0.00        6.54     12.70 o
 -21   9   5        9.02       15.16      9.17 o
 -20   9   5       58.99       50.59      9.83 o
 -19   9   5       30.81       33.68      9.05 o
 -18   9   5       20.87       30.68      8.53 o
 -17   9   5       50.77       46.85      9.05 o
 -16   9   5       33.23       43.65      8.44 o
 -15   9   5       66.02       55.45      9.32 o
 -14   9   5        1.62       -9.75     10.61 o
 -13   9   5        8.48       10.40     10.45 o
 -12   9   5        1.34        4.10     10.29 o
 -11   9   5       14.13       18.35      7.04 o
 -10   9   5        6.99      -10.26     10.26 o
  -9   9   5      180.73      190.72      8.95 o
  -8   9   5       12.84        8.18      9.22 o
  -7   9   5       13.60       16.86      6.33 o
  -6   9   5        1.56        5.76      9.13 o
  -5   9   5      177.10      178.90      8.69 o
  -4   9   5       18.37       26.27      6.38 o
  -3   9   5        1.35        5.11      6.01 o
  -2   9   5       66.95       66.74      7.93 o
  -1   9   5       33.91       37.43      4.40 o
   0   9   5       11.09       11.84      5.31 o
   1   9   5       56.40       50.92      5.01 o
   2   9   5        3.59       -5.69      9.88 o
   3   9   5      200.43      192.74      6.56 o
   4   9   5      190.13      180.57      8.98 o
   5   9   5       24.46       29.40      6.88 o
   6   9   5       70.26       61.43      7.56 o
   7   9   5        7.18       21.14      6.38 o
   8   9   5       71.46       79.16      7.47 o
   9   9   5       18.00       -0.43     10.58 o
  10   9   5        8.86        3.09      7.40 o
  11   9   5       56.69       52.93      8.17 o
  12   9   5       30.43       30.28      8.02 o
  13   9   5       30.69       28.89      8.58 o
  14   9   5        4.43        9.73     12.11 o
  15   9   5       20.95       -6.94     12.99 o
  16   9   5        1.38        4.43     11.31 o
  17   9   5       55.21       90.17     10.32 o
  18   9   5       36.13       44.03      9.33 o
  19   9   5       61.31       75.33     11.04 o
  20   9   5        5.60        0.00      9.95 o
 -23  10   5        0.00       -3.92      9.94 o
 -22  10   5       97.28       88.44     11.47 o
 -21  10   5       87.99       99.85     11.45 o
 -20  10   5      167.80      164.22     11.82 o
 -19  10   5       13.09        0.56     13.67 o
 -18  10   5      103.87      109.53     10.85 o
 -17  10   5      129.19      117.32     10.90 o
 -16  10   5       20.10       -4.05     11.87 o
 -15  10   5       38.89       47.97      8.47 o
 -14  10   5      269.10      280.76     11.41 o
 -13  10   5        4.24        2.78     10.21 o
 -12  10   5        9.22       -3.08     10.66 o
 -11  10   5       87.67       94.65      8.50 o
 -10  10   5        6.04        3.80      9.67 o
  -9  10   5      116.62      113.98      8.25 o
  -8  10   5       73.91       72.75      7.55 o
  -7  10   5       30.89       28.59      7.16 o
  -6  10   5       95.63       73.32      7.93 o
  -5  10   5       83.69       84.61      7.80 o
  -4  10   5       82.87       75.35      7.63 o
  -3  10   5      380.42      362.55     14.88 o
  -2  10   5        9.17       15.23      4.70 o
  -1  10   5      321.13      334.83      7.72 o
   0  10   5       95.30       79.18     13.09 o
   1  10   5        4.55        3.26      9.70 o
   2  10   5      226.35      232.77      6.96 o
   3  10   5       44.72       35.13      7.79 o
   4  10   5       18.97       19.38      7.10 o
   5  10   5      411.74      412.78     12.20 o
   6  10   5       40.61       41.72      7.85 o
   7  10   5        5.77       11.68      7.08 o
   8  10   5      157.08      154.41      9.68 o
   9  10   5       13.45        8.66     10.85 o
  10  10   5       50.04       38.35      8.49 o
  11  10   5        6.31       15.36      7.91 o
  12  10   5       19.61       17.93      8.46 o
  13  10   5        0.11       -1.58     11.37 o
  14  10   5       12.67        5.95     12.49 o
  15  10   5       22.49       24.74      9.01 o
  16  10   5      105.36      106.76     10.78 o
  17  10   5        6.43       16.02      9.35 o
  18  10   5        4.30      -10.18     13.24 o
  19  10   5       22.53       -0.65     14.82 o
 -22  11   5        7.45       12.41     13.40 o
 -21  11   5        3.03      -10.72     13.38 o
 -20  11   5       14.18       17.55      9.32 o
 -19  11   5        5.76       -2.97     13.03 o
 -18  11   5       30.70       16.56      9.64 o
 -17  11   5        0.34       -6.78     12.48 o
 -16  11   5        0.03        0.00     12.22 o
 -15  11   5       62.79       46.93      9.49 o
 -14  11   5        4.79       -3.53     11.98 o
 -13  11   5        3.51        9.91     11.21 o
 -12  11   5      203.92      195.38     10.93 o
 -11  11   5       10.74       -2.79     11.63 o
 -10  11   5        5.43       11.79      7.43 o
  -9  11   5      170.32      172.37      9.86 o
  -8  11   5       86.02       70.86      8.69 o
  -7  11   5       15.71       22.37      7.15 o
  -6  11   5      196.65      181.11      9.52 o
  -5  11   5        4.87       10.35      7.08 o
  -4  11   5      146.11      138.98      9.76 o
  -3  11   5      733.16      721.96     31.33 o
  -2  11   5       31.85       35.18      5.30 o
  -1  11   5        1.13        0.81      7.07 o
   0  11   5      357.06      354.23      8.34 o
   1  11   5        4.20        2.19      7.03 o
   2  11   5       50.41       51.77     10.34 o
   3  11   5      535.24      542.13     12.50 o
   4  11   5       42.75       35.61      8.36 o
   5  11   5        0.32       -4.93     11.02 o
   6  11   5      151.19      158.92      9.87 o
   7  11   5      139.64      141.60     10.61 o
   8  11   5      318.79      319.98     12.48 o
   9  11   5        0.00        5.14      7.88 o
  10  11   5       38.97       64.08      8.92 o
  11  11   5      330.19      348.84     13.15 o
  12  11   5        0.73       -2.65     11.33 o
  13  11   5        2.28       -5.04     13.74 o
  14  11   5      165.81      182.55     11.49 o
  15  11   5        3.00        5.93      9.49 o
  16  11   5       93.13       86.05     11.33 o
  17  11   5      121.90      116.94     12.55 o
  18  11   5        9.26       18.35      9.97 o
 -20  12   5        2.34        5.20     13.34 o
 -19  12   5        2.11       11.95     13.26 o
 -18  12   5       64.19       83.42     10.56 o
 -17  12   5      121.90      141.14     11.65 o
 -16  12   5        0.76       -6.30     12.08 o
 -15  12   5       15.96       26.15      8.33 o
 -14  12   5       16.23        2.70     12.17 o
 -13  12   5        5.88       -8.50     11.58 o
 -12  12   5       27.21       32.18      8.42 o
 -11  12   5       14.73        5.01     11.93 o
 -10  12   5        9.94       13.94      7.75 o
  -9  12   5       65.92       66.67      8.52 o
  -8  12   5        2.99       -0.46     10.54 o
  -7  12   5        6.38       -1.40     11.09 o
  -6  12   5      416.31      389.78     13.34 o
  -5  12   5       82.05       79.33      9.48 o
  -4  12   5      195.61      187.16     10.69 o
  -3  12   5        0.16       -4.16      7.65 o
  -2  12   5        6.62        8.04      5.91 o
  -1  12   5       92.00       95.12     10.61 o
   0  12   5        0.02        4.36      6.04 o
   1  12   5        7.28       -2.95      7.99 o
   2  12   5      529.02      542.12     11.61 o
   3  12   5      111.65      116.28      7.08 o
   4  12   5        0.33       -8.98     11.15 o
   5  12   5      553.44      584.48     15.79 o
   6  12   5      211.78      222.19     11.90 o
   7  12   5        0.81       -7.50     12.41 o
   8  12   5      317.47      328.57     13.05 o
   9  12   5       31.05       26.96      9.62 o
  10  12   5       65.59       67.45     10.00 o
  11  12   5       20.30       27.15      9.51 o
  12  12   5        0.95       -2.25     13.19 o
  13  12   5      227.25      218.62     13.26 o
  14  12   5       43.06       37.30     10.35 o
  15  12   5       13.81      -15.59     15.59 o
  16  12   5      120.86      139.76     12.35 o
 -18  13   5       30.22       46.69     10.31 o
 -17  13   5        3.07       -0.96      9.68 o
 -16  13   5        0.89       -7.93     13.69 o
 -15  13   5       56.16       58.79     10.34 o
 -14  13   5       70.28       59.78     10.16 o
 -13  13   5        0.01       -1.13     11.88 o
 -12  13   5       99.59      112.60     10.00 o
 -11  13   5      110.03      116.41     10.10 o
 -10  13   5        3.58       10.54     11.42 o
  -9  13   5        1.26       10.35     11.07 o
  -8  13   5        0.01        1.02     11.23 o
  -7  13   5        3.86      -11.81     11.81 o
  -6  13   5        0.37       -5.52     11.20 o
  -5  13   5        3.82      -11.68     11.68 o
  -4  13   5       96.53       95.77     10.03 o
  -3  13   5      164.97      169.82      8.72 o
  -2  13   5       23.30       26.60     11.61 o
  -1  13   5      299.65      291.32      8.99 o
   0  13   5      573.50      529.55     11.04 o
   1  13   5       13.92       12.06      6.00 o
   2  13   5       20.86       12.63      7.01 o
   3  13   5      221.48      214.81     13.81 o
   4  13   5        8.34       12.25     12.44 o
   5  13   5        5.24       10.18      8.58 o
   6  13   5        4.28      -10.02     12.84 o
   7  13   5       46.79       37.68     10.11 o
   8  13   5      214.61      190.77     12.73 o
   9  13   5       29.71       36.47      9.83 o
  10  13   5       11.03        2.87     13.19 o
  11  13   5      171.44      160.04     12.30 o
  12  13   5       24.87       29.13      9.92 o
  13  13   5       32.06       37.27     10.08 o
  14  13   5      128.21      151.51     11.93 o
  15  13   5       21.62        3.99     15.70 o
 -16  14   5        4.84       19.83      9.52 o
 -15  14   5       14.66        8.87     14.34 o
 -14  14   5        8.32       -2.49     13.78 o
 -13  14   5        0.02       -2.44     12.44 o
 -12  14   5        4.68       -1.77     13.15 o
 -11  14   5        5.39        1.74     12.73 o
 -10  14   5        1.69      -12.43     12.43 o
  -9  14   5       46.29       47.46      9.73 o
  -8  14   5       76.40       69.41      9.99 o
  -7  14   5       37.71       34.95      9.51 o
  -6  14   5       22.67       24.15      9.14 o
  -5  14   5       33.97       31.24      9.41 o
  -4  14   5       16.08       16.50      8.68 o
  -3  14   5       33.63       37.02      6.37 o
  -2  14   5        1.93       -1.10      8.70 o
  -1  14   5       50.66       63.20      6.41 o
   0  14   5        6.97        3.56      8.27 o
   1  14   5        0.33       -5.38     11.18 o
   2  14   5       42.75       55.16     12.36 o
   3  14   5       77.84       84.22     10.03 o
   4  14   5       23.78       27.30      9.43 o
   5  14   5      175.85      188.26     12.19 o
   6  14   5       96.89      100.66     10.50 o
   7  14   5        2.21      -13.07     13.07 o
   8  14   5       60.71       70.42     10.21 o
   9  14   5       47.94       63.43     10.37 o
  10  14   5        2.27       -2.46     12.99 o
  11  14   5        1.04        1.90     12.99 o
  12  14   5        0.95       -0.65      9.44 o
 -14  15   5       23.64       46.66     10.31 o
 -13  15   5       19.95       12.41     10.53 o
 -12  15   5        9.69        6.97     13.53 o
 -11  15   5        9.97        8.09      9.65 o
 -10  15   5       21.44       19.54      9.87 o
  -9  15   5       75.93       63.76     11.33 o
  -8  15   5       67.62       72.49     10.53 o
  -7  15   5       11.17       20.48      9.48 o
  -6  15   5       38.87       38.13     10.40 o
  -5  15   5        0.09      -11.07     12.25 o
  -4  15   5       17.57        9.20     13.43 o
  -3  15   5       14.88        7.79      9.15 o
  -2  15   5       33.32       33.81      9.48 o
  -1  15   5        2.86        7.77      9.08 o
   0  15   5        0.28       -5.96      8.76 o
   1  15   5       91.60       83.75      7.75 o
   2  15   5       41.47       46.41      9.23 o
   3  15   5        7.47        6.46      7.34 o
   4  15   5       19.37       44.62      8.84 o
   5  15   5        0.37       -1.21     13.42 o
   6  15   5        0.81      -12.92     13.86 o
   7  15   5        3.15       -0.62     13.35 o
   8  15   5        0.53       -3.14     12.54 o
   9  15   5        3.36       14.17      9.60 o
  10  15   5       71.69       54.24     11.06 o
 -10  16   5       14.30       24.26     10.32 o
  -9  16   5        2.52       10.99     13.70 o
  -8  16   5        2.35       -9.56     14.26 o
  -7  16   5       30.24       -9.46     16.24 o
  -6  16   5        0.03      -10.75     13.88 o
  -5  16   5       11.17       19.18      9.81 o
  -4  16   5      114.42       99.16     12.20 o
  -3  16   5        7.13        4.03     14.36 o
  -2  16   5       11.31        6.57      7.60 o
  -1  16   5       46.83       57.69      7.07 o
   0  16   5        2.17        6.05     10.86 o
   1  16   5        7.47        2.33      9.31 o
   2  16   5        6.31        8.59     11.88 o
   3  16   5        0.48       -2.77      7.64 o
   4  16   5        6.82       16.65      9.24 o
   5  16   5        9.51       -7.83     14.29 o
   6  16   5        0.10        2.65     13.70 o
 -27   0   6       15.65       24.73      9.49 o
 -26   0   6       52.27       69.89      9.95 o
 -25   0   6       18.88       27.55      9.16 o
 -24   0   6      125.91      134.20     11.34 o
 -23   0   6      442.29      444.46     14.92 o
 -22   0   6      128.08      144.21     10.51 o
 -21   0   6       81.04       71.10      9.25 o
 -20   0   6      193.05      177.17     10.59 o
 -19   0   6       49.54       39.98      8.68 o
 -18   0   6       71.01       68.39      8.46 o
 -17   0   6      171.81      182.96      9.64 o
 -16   0   6        0.29        0.00      9.32 o
 -15   0   6      239.11      226.63      9.14 o
 -14   0   6        7.54        5.54      8.46 o
 -13   0   6      101.71      116.95      7.69 o
 -12   0   6     1195.93     1258.58     16.08 o
 -11   0   6      466.04      507.27     10.90 o
 -10   0   6      220.98      218.36      8.30 o
  -9   0   6     3973.67     3654.50     35.02 o
  -8   0   6     1285.03     1245.06     15.25 o
  -7   0   6      119.73       96.31      6.97 o
  -6   0   6     2800.17     2659.23     25.54 o
  -5   0   6      272.45      270.91      8.76 o
  -4   0   6     1835.43     1662.55     16.30 o
  -3   0   6      965.77      911.50     12.63 o
  -2   0   6      768.30      705.28      7.96 o
  -1   0   6        3.56        8.33      4.39 o
   0   0   6      220.89      207.41      6.37 o
   1   0   6      148.07      150.46      5.43 o
   2   0   6     3817.89     3803.50     30.76 o
   3   0   6      435.02      438.58      9.59 o
   4   0   6       55.16       48.75      6.13 o
   5   0   6     1354.31     1272.52     15.24 o
   6   0   6      762.06      786.62     12.70 o
   7   0   6      702.56      649.95     11.93 o
   8   0   6      279.53      266.37      9.00 o
   9   0   6       47.18       44.01      6.75 o
  10   0   6      108.52      110.17      7.63 o
  11   0   6      477.65      459.41     11.55 o
  12   0   6       21.33       25.27      6.99 o
  13   0   6      892.61      936.18     16.48 o
  14   0   6      565.44      527.82     13.85 o
  15   0   6      119.89       98.13      9.72 o
  16   0   6       91.63       83.31      9.49 o
  17   0   6      395.59      374.35     13.58 o
  18   0   6       71.29       88.71      9.49 o
  19   0   6        0.10       16.00      8.34 o
  20   0   6       26.21        8.33      9.46 o
  21   0   6       23.18       30.39      9.35 o
  22   0   6       74.72       81.42     10.29 o
  23   0   6       21.83        5.93     14.41 o
 -27   1   6        0.06       10.94     12.79 o
 -26   1   6       35.80       27.34      9.86 o
 -25   1   6       26.01       21.46      9.80 o
 -24   1   6       48.76       57.19      9.92 o
 -23   1   6       94.93       80.87     10.45 o
 -22   1   6       15.15       28.78      8.65 o
 -21   1   6      357.87      363.89     13.27 o
 -20   1   6       48.91       36.74      8.92 o
 -19   1   6        3.75       12.59      7.98 o
 -18   1   6      881.82      869.64     16.18 o
 -17   1   6      360.82      388.02     11.50 o
 -16   1   6        4.33        5.52      6.67 o
 -15   1   6      390.48      417.82     11.17 o
 -14   1   6      161.45      155.14      7.80 o
 -13   1   6        8.85       13.37      5.52 o
 -12   1   6      171.98      197.05      8.31 o
 -11   1   6      692.80      700.00     12.41 o
 -10   1   6     1104.52     1157.66     14.79 o
  -9   1   6      415.38      392.68      9.76 o
  -8   1   6       73.41       81.77      6.72 o
  -7   1   6     2596.31     2527.14     24.98 o
  -6   1   6     3674.35     3501.03     33.56 o
  -5   1   6       67.46       78.92      6.64 o
  -4   1   6     2864.51     2652.45     25.05 o
  -3   1   6     2990.16     2785.83     25.25 o
  -2   1   6      151.51      152.40      5.44 o
  -1   1   6     3160.31     3050.14     95.14 o
   0   1   6     1341.56     1308.68     28.83 o
   1   1   6       56.79       60.10      4.40 o
   2   1   6       92.69       95.56      7.04 o
   3   1   6      726.27      685.96     11.52 o
   4   1   6      412.54      420.54      9.81 o
   5   1   6      556.20      528.47     10.74 o
   6   1   6       30.44       31.91      6.33 o
   7   1   6      436.49      439.73     10.62 o
   8   1   6     1554.69     1558.28     17.72 o
   9   1   6       36.92       36.21      6.65 o
  10   1   6       11.56        7.82      8.90 o
  11   1   6      471.70      472.41     11.92 o
  12   1   6        0.12        1.98      9.36 o
  13   1   6      108.34      102.07      8.84 o
  14   1   6      183.92      196.38     10.21 o
  15   1   6        1.25       -5.46     10.74 o
  16   1   6       94.03      103.10      9.41 o
  17   1   6        1.57       -9.00     11.68 o
  18   1   6       79.41       75.74     10.07 o
  19   1   6      249.48      224.17     12.09 o
  20   1   6       47.87       51.82      9.59 o
  21   1   6        0.02       -7.85     13.45 o
  22   1   6        7.80       28.76      9.24 o
  23   1   6       18.47       28.09      9.59 o
 -27   2   6       14.86       11.66     13.27 o
 -26   2   6        4.29      -11.14     13.38 o
 -25   2   6        1.99        1.18     12.08 o
 -24   2   6       54.09       49.45     10.07 o
 -23   2   6       97.85       99.21     10.50 o
 -22   2   6        0.00        8.58     11.53 o
 -21   2   6      108.45       99.02     10.50 o
 -20   2   6      675.69      681.61     16.02 o
 -19   2   6       88.45       74.10      9.16 o
 -18   2   6       58.34       69.63      8.23 o
 -17   2   6        9.60       -2.87     10.34 o
 -16   2   6        4.90        5.39      9.25 o
 -15   2   6      194.68      190.73      8.82 o
 -14   2   6       60.37       73.30      6.68 o
 -13   2   6      112.80      130.35      7.66 o
 -12   2   6      512.72      519.91     10.98 o
 -11   2   6       29.69       18.15      5.92 o
 -10   2   6      279.43      311.43      9.09 o
  -9   2   6     1184.74     1299.26     15.27 o
  -8   2   6      317.33      339.10      9.20 o
  -7   2   6        0.74       -3.80      7.58 o
  -6   2   6      617.49      624.08     10.82 o
  -5   2   6       42.96       51.21      5.70 o
  -4   2   6       44.41       41.94      5.77 o
  -3   2   6      712.33      750.54     11.34 o
  -2   2   6        0.47        8.25      7.77 o
  -1   2   6     1840.85     1881.80     70.34 o
   0   2   6       36.77       42.39      4.14 o
   1   2   6        1.40        7.93      3.46 o
   2   2   6      332.35      322.68      6.13 o
   3   2   6      229.03      204.96      7.85 o
   4   2   6       18.85       31.03      5.65 o
   5   2   6       57.08       75.81      6.40 o
   6   2   6      298.52      302.61      9.27 o
   7   2   6       32.15       60.17      6.17 o
   8   2   6        1.09       -8.28      8.28 o
   9   2   6        3.56       11.61      5.93 o
  10   2   6       87.34       72.98      7.32 o
  11   2   6      125.07      117.78      8.07 o
  12   2   6        0.00        7.63      9.13 o
  13   2   6        0.03       15.14      6.78 o
  14   2   6       97.09      108.91      8.85 o
  15   2   6      110.56      124.53      9.67 o
  16   2   6      270.91      275.30     12.12 o
  17   2   6      114.99      141.95     10.69 o
  18   2   6       52.30       46.06      9.43 o
  19   2   6       45.76       55.13      9.64 o
  20   2   6       14.24       24.07      9.28 o
  21   2   6       35.13        9.73     15.24 o
  22   2   6       64.88       91.63     10.16 o
 -27   3   6        5.26       17.69      9.67 o
 -26   3   6       64.92       60.27     10.70 o
 -25   3   6       22.92       19.49      9.94 o
 -24   3   6        1.37        1.15     12.01 o
 -23   3   6        0.32        9.76     11.81 o
 -22   3   6        3.41       27.42      8.44 o
 -21   3   6       42.78       26.93      8.77 o
 -20   3   6        0.88        4.24     11.17 o
 -19   3   6        4.57        9.36     10.51 o
 -18   3   6      171.51      158.91      9.62 o
 -17   3   6       30.90       33.28      7.64 o
 -16   3   6       19.89       -7.07     10.37 o
 -15   3   6      597.62      628.08     13.19 o
 -14   3   6      199.12      208.71      8.82 o
 -13   3   6        5.56        3.48      8.55 o
 -12   3   6      205.52      180.78      7.90 o
 -11   3   6      115.33      110.98      7.23 o
 -10   3   6       16.47       18.25      5.71 o
  -9   3   6      661.35      636.78     11.50 o
  -8   3   6       36.38       41.30      5.81 o
  -7   3   6      438.99      467.20      9.86 o
  -6   3   6        8.57       19.21      5.12 o
  -5   3   6       22.60       23.93      5.26 o
  -4   3   6       14.49       10.86      5.34 o
  -3   3   6       61.28       57.99      5.47 o
  -2   3   6       16.29       17.75      4.93 o
  -1   3   6        3.34       -1.09      6.35 o
   0   3   6        2.62        7.28      6.52 o
   1   3   6      134.27      132.02      6.10 o
   2   3   6      350.51      343.47     13.69 o
   3   3   6      225.74      205.65      7.98 o
   4   3   6      373.49      368.64      9.41 o
   5   3   6      200.09      199.84      8.20 o
   6   3   6        1.95        1.58      8.15 o
   7   3   6        0.06       -4.90      8.15 o
   8   3   6        5.73        0.34      8.31 o
   9   3   6       27.70       33.53      6.33 o
  10   3   6        7.48        6.30      8.89 o
  11   3   6       39.26       47.35      7.21 o
  12   3   6       20.90       20.68      6.89 o
  13   3   6       69.41       71.34      8.14 o
  14   3   6        0.99       -9.33     11.12 o
  15   3   6        0.64        1.87     11.02 o
  16   3   6       52.24       58.87      9.09 o
  17   3   6       16.48       19.80      8.36 o
  18   3   6        4.06        6.51     12.81 o
  19   3   6        7.06        5.57     12.83 o
  20   3   6       54.72       58.47     10.21 o
  21   3   6       44.88       33.53     10.53 o
  22   3   6       37.41       40.78     10.56 o
 -27   4   6        9.84       12.65     13.85 o
 -26   4   6        4.96       -8.30     14.23 o
 -25   4   6       15.94       29.29      9.46 o
 -24   4   6       20.77       12.16     13.18 o
 -23   4   6        0.95        9.40     12.03 o
 -22   4   6       16.54       23.28      8.66 o
 -21   4   6        8.16        6.56     11.81 o
 -20   4   6       46.77       35.75      8.81 o
 -19   4   6       11.05       11.20      7.55 o
 -18   4   6        0.20        3.57      9.80 o
 -17   4   6       32.04        9.89      7.90 o
 -16   4   6        9.28        6.88      6.68 o
 -15   4   6       38.21       53.35      7.02 o
 -14   4   6       43.68       41.69      6.84 o
 -13   4   6        0.87        4.50      6.21 o
 -12   4   6        0.88        5.76      7.94 o
 -11   4   6       31.68       28.03      5.90 o
 -10   4   6       23.40       24.38      5.93 o
  -9   4   6       24.40       17.29      5.85 o
  -8   4   6       26.75       31.84      5.76 o
  -7   4   6       60.41       69.71      6.40 o
  -6   4   6       33.91       34.73      5.71 o
  -5   4   6       15.88       14.09      5.47 o
  -4   4   6       41.32       35.10      5.33 o
  -3   4   6      118.97      109.74      6.24 o
  -2   4   6        3.96        6.48      4.78 o
  -1   4   6      283.95      248.13      5.63 o
   0   4   6        0.01       -5.38      6.12 o
   1   4   6       69.04       69.53      4.19 o
   2   4   6        3.26       -3.05      5.50 o
   3   4   6        0.36        4.12      5.25 o
   4   4   6       82.87       78.63      6.35 o
   5   4   6       13.96        5.41      8.46 o
   6   4   6       12.50        3.27      8.18 o
   7   4   6       21.17       15.25      6.35 o
   8   4   6       18.70       18.22      6.17 o
   9   4   6       32.04       41.40      6.48 o
  10   4   6       26.23       12.97      6.70 o
  11   4   6       29.86       29.70      6.96 o
  12   4   6       38.84       37.04      7.23 o
  13   4   6       23.04       21.11      7.32 o
  14   4   6        0.16       -7.74     10.40 o
  15   4   6        0.24        0.00     10.27 o
  16   4   6      103.53      100.10      9.41 o
  17   4   6        5.08       11.96      8.44 o
  18   4   6       45.77       45.35      9.41 o
  19   4   6        5.02       11.90      8.82 o
  20   4   6        9.32       -8.98     14.18 o
  21   4   6        8.98       17.20      9.81 o
  22   4   6        0.49      -13.34     13.34 o
 -26   5   6        0.29       -4.56     13.90 o
 -25   5   6       69.88       80.45     10.77 o
 -24   5   6       13.06       20.42      9.84 o
 -23   5   6       26.63       30.58      9.84 o
 -22   5   6        0.38      -11.26     12.16 o
 -21   5   6       89.35      108.13     10.31 o
 -20   5   6        0.56        9.94     11.12 o
 -19   5   6        0.14        7.53     10.61 o
 -18   5   6       26.64       36.61      7.91 o
 -17   5   6       11.34       10.43      7.34 o
 -16   5   6       15.87        1.26     10.58 o
 -15   5   6       94.05      104.62      8.39 o
 -14   5   6       51.85       68.93      7.19 o
 -13   5   6        1.32        5.25      8.90 o
 -12   5   6       93.15      103.28      7.26 o
 -11   5   6       59.78       66.16      6.78 o
 -10   5   6       93.23       97.28      7.23 o
  -9   5   6       77.32       77.00      6.99 o
  -8   5   6      206.14      201.53      8.68 o
  -7   5   6     1294.26     1201.45     15.97 o
  -6   5   6     2047.49     1847.14     18.92 o
  -5   5   6        2.73       -0.61      8.15 o
  -4   5   6       25.63       17.74      5.66 o
  -3   5   6      372.26      316.06      8.98 o
  -2   5   6        0.66        2.51      4.17 o
  -1   5   6       92.91       74.90      4.54 o
   0   5   6       56.22       43.94      5.53 o
   1   5   6       78.54       78.41      4.69 o
   2   5   6      890.88      851.12      9.58 o
   3   5   6      310.99      296.92      9.20 o
   4   5   6      350.94      319.43      9.65 o
   5   5   6      398.24      389.14     10.35 o
   6   5   6        6.71       10.93      6.06 o
   7   5   6       32.36       33.44      6.44 o
   8   5   6      121.01       99.83      7.69 o
   9   5   6       57.66       56.55      7.50 o
  10   5   6        0.47       -9.11      9.56 o
  11   5   6      145.55      143.35      8.66 o
  12   5   6        0.95        2.12      9.54 o
  13   5   6       22.74       27.23      7.82 o
  14   5   6       87.25       80.67      9.32 o
  15   5   6        4.68        6.89     10.59 o
  16   5   6        6.74       -7.69     11.42 o
  17   5   6       10.05        0.00     12.89 o
  18   5   6       21.05       26.35      8.93 o
  19   5   6       16.37       24.63      9.40 o
  20   5   6       54.39       56.33     10.67 o
  21   5   6       17.76       -1.91     14.29 o
 -26   6   6       49.36       57.08     11.37 o
 -25   6   6        2.18        9.60     14.25 o
 -24   6   6       70.98       62.97     10.96 o
 -23   6   6       69.40       62.95     10.50 o
 -22   6   6        0.02      -13.64     13.64 o
 -21   6   6       82.03       72.54     10.47 o
 -20   6   6      363.81      349.08     13.53 o
 -19   6   6        0.00       -0.49     11.63 o
 -18   6   6        2.14      -11.47     11.47 o
 -17   6   6      231.05      242.34     11.21 o
 -16   6   6        9.18        6.09      9.80 o
 -15   6   6       88.30       83.96      8.74 o
 -14   6   6      220.71      231.30      9.92 o
 -13   6   6       56.56       56.11      7.82 o
 -12   6   6      355.64      351.79     10.96 o
 -11   6   6      128.81      135.44      8.06 o
 -10   6   6      348.91      331.52     10.51 o
  -9   6   6     1595.53     1486.29     18.47 o
  -8   6   6       65.56       61.40      6.91 o
  -7   6   6       32.23       20.96      6.70 o
  -6   6   6      779.54      721.09     12.91 o
  -5   6   6       51.42       57.67      6.41 o
  -4   6   6       76.25       81.77      6.78 o
  -3   6   6      475.97      440.85      7.43 o
  -2   6   6        2.66       -0.62      5.62 o
  -1   6   6       95.58       98.82      4.80 o
   0   6   6      299.68      264.71      6.20 o
   1   6   6        6.92        6.71      5.88 o
   2   6   6      369.64      334.56      6.94 o
   3   6   6        6.79        2.65      9.20 o
   4   6   6        0.29       11.15      5.79 o
   5   6   6      291.13      278.11      9.75 o
   6   6   6       75.58       68.53      7.72 o
   7   6   6      210.42      218.20      9.48 o
   8   6   6        2.35        4.21      8.89 o
   9   6   6        0.01        0.80      9.27 o
  10   6   6      138.04      157.30      8.68 o
  11   6   6       15.51        5.12     10.72 o
  12   6   6        4.94       -5.76     10.39 o
  13   6   6       12.06       -5.18     11.84 o
  14   6   6       22.29       18.95      8.18 o
  15   6   6        0.13        4.07      7.98 o
  16   6   6       47.72       38.94      9.51 o
  17   6   6       81.64      102.43     10.21 o
  18   6   6       31.88       35.30      9.75 o
  19   6   6       22.13       19.96      9.83 o
  20   6   6        2.01        4.40     14.37 o
  21   6   6       17.49        6.54     14.85 o
 -25   7   6        0.45      -14.18     14.18 o
 -24   7   6        1.82      -11.92     13.56 o
 -23   7   6      139.73      127.38     11.95 o
 -22   7   6       57.16       60.94     10.40 o
 -21   7   6      207.89      199.20     12.68 o
 -20   7   6       21.03       23.74      8.90 o
 -19   7   6        0.00       -1.02     12.01 o
 -18   7   6      466.32      480.02     14.64 o
 -17   7   6      279.54      295.75     11.85 o
 -16   7   6        8.54       -1.37     11.25 o
 -15   7   6      293.73      279.10     11.23 o
 -14   7   6      109.72      125.87      9.22 o
 -13   7   6       18.55        1.24     10.74 o
 -12   7   6      458.35      468.17     12.40 o
 -11   7   6      302.85      295.43     10.56 o
 -10   7   6       70.45       56.89      7.90 o
  -9   7   6        7.89       14.37      6.83 o
  -8   7   6       57.01       45.86      7.24 o
  -7   7   6      206.43      189.43      8.58 o
  -6   7   6       26.43       24.04      6.37 o
  -5   7   6        0.05       -8.89      9.00 o
  -4   7   6      755.62      701.56     13.50 o
  -3   7   6      529.77      502.68      8.30 o
  -2   7   6        0.80       -3.93      5.80 o
  -1   7   6      380.13      354.38      7.22 o
   0   7   6      568.64      536.45      8.32 o
   1   7   6        0.00       -1.75      6.04 o
   2   7   6       77.23       94.21      9.28 o
   3   7   6       95.15       75.13     11.29 o
   4   7   6       83.85       97.46      7.40 o
   5   7   6      161.65      177.06      8.63 o
   6   7   6        3.79        1.15      9.25 o
   7   7   6        7.38        7.66      6.56 o
   8   7   6      339.13      336.94     10.78 o
   9   7   6       19.90       20.74      7.16 o
  10   7   6       85.07       91.52      8.14 o
  11   7   6       39.87       54.29      7.56 o
  12   7   6       24.02       42.07      7.67 o
  13   7   6        0.68        8.60      7.48 o
  14   7   6       28.92       37.94      8.22 o
  15   7   6        0.61      -10.58     11.63 o
  16   7   6      100.38      107.97     10.37 o
  17   7   6       14.35       14.57      8.69 o
  18   7   6       24.06       25.33     10.26 o
  19   7   6      298.00      294.30     14.37 o
  20   7   6       27.72       38.21     10.58 o
 -24   8   6       39.89       49.69     10.94 o
 -23   8   6      228.41      226.66     13.59 o
 -22   8   6       15.69        8.33     14.58 o
 -21   8   6       15.56        9.14      9.91 o
 -20   8   6      204.71      200.77     12.00 o
 -19   8   6        0.32       -4.28     12.89 o
 -18   8   6        3.58       -1.04     12.01 o
 -17   8   6      382.36      389.00     13.40 o
 -16   8   6       10.91        5.50      8.76 o
 -15   8   6      208.69      220.31     10.94 o
 -14   8   6      164.05      174.80      9.95 o
 -13   8   6       47.06       45.23      8.97 o
 -12   8   6     1021.22     1031.44     17.31 o
 -11   8   6       31.43       32.03      7.50 o
 -10   8   6      187.58      185.44     10.03 o
  -9   8   6     1683.46     1623.99     20.75 o
  -8   8   6        0.15       -5.30     10.23 o
  -7   8   6      147.01      134.12      8.97 o
  -6   8   6     1140.26     1063.15     16.73 o
  -5   8   6        1.16        3.48      6.56 o
  -4   8   6      227.57      219.59      9.14 o
  -3   8   6       41.57       35.73      4.62 o
  -2   8   6       14.04       13.79      4.38 o
  -1   8   6       71.27       78.27      5.06 o
   0   8   6       51.62       44.17     17.76 o
   1   8   6        0.57       -7.75     14.33 o
   2   8   6     1525.47     1467.42     13.75 o
   3   8   6       47.04       42.06      5.58 o
   4   8   6        0.74       -9.70      9.70 o
   5   8   6      771.49      715.71     14.84 o
   6   8   6       12.30       12.35      7.39 o
   7   8   6       63.43       72.03      7.98 o
   8   8   6        3.71        4.26     10.27 o
   9   8   6        0.56        7.51     10.16 o
  10   8   6       36.96       47.99      7.58 o
  11   8   6        0.12        3.32     10.13 o
  12   8   6       12.88       10.67     10.99 o
  13   8   6      126.75      132.47     10.08 o
  14   8   6       54.74       59.73      9.14 o
  15   8   6       16.02       18.71      8.73 o
  16   8   6        7.32        4.00     12.62 o
  17   8   6       41.56       38.75     10.10 o
  18   8   6        5.12        3.13     13.69 o
  19   8   6        2.26        2.57     13.80 o
 -23   9   6        3.49       -5.84     13.45 o
 -22   9   6        5.23       -4.96     14.52 o
 -21   9   6       13.95       10.15     13.69 o
 -20   9   6       15.56       21.81      9.52 o
 -19   9   6       15.25       10.10     13.10 o
 -18   9   6      162.97      182.21     11.31 o
 -17   9   6      152.61      159.56     11.49 o
 -16   9   6        7.25        5.06     12.41 o
 -15   9   6      263.45      250.88     12.01 o
 -14   9   6      307.81      329.03     12.60 o
 -13   9   6        0.02      -11.33     11.33 o
 -12   9   6      374.19      372.17     12.32 o
 -11   9   6      255.82      247.81     11.33 o
 -10   9   6       13.21        5.50     10.64 o
  -9   9   6        0.44       -0.41     10.56 o
  -8   9   6       44.17       40.50      7.64 o
  -7   9   6      311.88      287.57     11.14 o
  -6   9   6      620.92      594.89     13.78 o
  -5   9   6       10.93       18.51      6.94 o
  -4   9   6       10.92       19.62      6.88 o
  -3   9   6      225.31      213.03      6.82 o
  -2   9   6       28.33       32.16      7.15 o
  -1   9   6       34.84       33.84      4.91 o
   0   9   6      165.24      160.51      6.32 o
   1   9   6       19.32       18.36      8.43 o
   2   9   6       26.81       14.50      5.87 o
   3   9   6       74.03       75.28      5.67 o
   4   9   6       44.89       47.28      8.01 o
   5   9   6      564.92      568.63     14.31 o
   6   9   6        0.02      -10.80     10.80 o
   7   9   6       98.64      118.72      9.32 o
   8   9   6      333.48      333.19     12.19 o
   9   9   6        4.43       -9.38     11.69 o
  10   9   6        3.99       12.81      7.42 o
  11   9   6       54.61       67.98      8.77 o
  12   9   6        0.06        2.04     11.37 o
  13   9   6       35.01       41.89      8.55 o
  14   9   6        0.72       -8.31     12.03 o
  15   9   6        5.52       10.37     11.73 o
  16   9   6       93.53      110.52     11.28 o
  17   9   6       83.93       79.86     11.65 o
  18   9   6        3.10       -9.11     15.11 o
 -22  10   6        0.58        3.88     13.35 o
 -21  10   6       36.68       48.70     10.23 o
 -20  10   6       71.35       75.94     10.58 o
 -19  10   6       13.38       29.16      9.25 o
 -18  10   6       37.77       32.54      9.84 o
 -17  10   6        0.13       -5.06     12.41 o
 -16  10   6       13.71       16.83      8.57 o
 -15  10   6       99.14      102.05     10.21 o
 -14  10   6        2.60       -1.01     11.58 o
 -13  10   6       68.17       68.79      9.44 o
 -12  10   6      321.84      311.35     12.41 o
 -11  10   6       38.98       35.51      8.61 o
 -10  10   6       81.70       60.30      9.14 o
  -9  10   6      386.51      354.76     12.62 o
  -8  10   6       29.77       25.86      8.39 o
  -7  10   6        8.55       -3.88     10.31 o
  -6  10   6       49.92       61.64      7.93 o
  -5  10   6        4.48       16.11      6.96 o
  -4  10   6        5.04       -4.61      9.73 o
  -3  10   6       66.99       65.10      5.76 o
  -2  10   6       66.40       62.95      6.11 o
  -1  10   6      911.74      854.43     11.91 o
   0  10   6      249.63      227.85      7.77 o
   1  10   6        1.07       -4.85      7.53 o
   2  10   6      472.32      444.81     13.11 o
   3  10   6      202.08      207.02      9.35 o
   4  10   6       17.18        5.76     10.64 o
   5  10   6      267.49      255.92     11.09 o
   6  10   6       53.47       59.92      8.39 o
   7  10   6        1.41       -0.48     11.02 o
   8  10   6       42.51       38.54      8.46 o
   9  10   6        0.45      -11.36     11.36 o
  10  10   6       97.02      111.73      9.70 o
  11  10   6        4.37       -8.46     11.39 o
  12  10   6        6.83        5.39      8.60 o
  13  10   6       17.38       23.07      8.52 o
  14  10   6       63.86       66.72     10.61 o
  15  10   6       43.92       50.48     10.39 o
  16  10   6      130.45      148.04     12.14 o
  17  10   6       40.55       40.25     11.12 o
 -21  11   6        7.60        8.52     14.80 o
 -20  11   6       51.03       51.91     10.93 o
 -19  11   6        0.82        2.49     13.22 o
 -18  11   6        3.99        6.68     11.71 o
 -17  11   6       32.11       40.04      9.62 o
 -16  11   6       16.82       10.75     12.87 o
 -15  11   6        7.73       -3.30     12.99 o
 -14  11   6      140.50      124.08     10.82 o
 -13  11   6        0.09        1.83      8.52 o
 -12  11   6       37.32       42.39      8.57 o
 -11  11   6       14.48        0.49     12.24 o
 -10  11   6        5.21       10.18     10.85 o
  -9  11   6       33.69       42.13      8.17 o
  -8  11   6        4.72        7.94     11.09 o
  -7  11   6       66.74       53.04      8.92 o
  -6  11   6       17.26       -1.37     11.84 o
  -5  11   6       40.81       33.82      8.49 o
  -4  11   6      216.28      222.80     11.09 o
  -3  11   6      143.91      143.16      6.90 o
  -2  11   6        4.00        0.45      7.68 o
  -1  11   6        4.16       -0.97      7.68 o
   0  11   6      134.68      125.43      7.43 o
   1  11   6        5.66        4.99      7.38 o
   2  11   6       22.16       34.24      5.47 o
   3  11   6        0.02        2.71      7.43 o
   4  11   6       60.42       60.35      9.20 o
   5  11   6       47.79       51.59      9.24 o
   6  11   6       37.93       34.52      8.95 o
   7  11   6       87.16       89.80      9.56 o
   8  11   6        0.84       -3.08     12.27 o
   9  11   6       70.27       61.85      9.78 o
  10  11   6      101.48      121.37     10.42 o
  11  11   6       19.00        1.68     13.42 o
  12  11   6       11.40       18.25      8.77 o
  13  11   6        4.17       14.12      9.11 o
  14  11   6        0.15       10.43     13.53 o
  15  11   6        9.31      -14.98     14.98 o
  16  11   6        0.10        1.31     14.05 o
 -19  12   6        2.52       16.35      9.59 o
 -18  12   6       21.04       29.23     10.02 o
 -17  12   6        3.73        0.62     13.16 o
 -16  12   6       10.78       -5.41     13.51 o
 -15  12   6        0.11      -12.11     12.11 o
 -14  12   6       15.59       26.42      8.76 o
 -13  12   6       21.42       14.85      9.54 o
 -12  12   6        0.03       12.87      7.82 o
 -11  12   6       35.77       32.15      8.98 o
 -10  12   6       26.55        8.31     12.84 o
  -9  12   6        2.79       14.05      7.98 o
  -8  12   6       26.40       35.64      8.33 o
  -7  12   6        1.58        3.00     10.64 o
  -6  12   6        5.51       -1.98     11.36 o
  -5  12   6        3.11       -4.93     11.07 o
  -4  12   6       33.33       49.42      8.04 o
  -3  12   6       60.56       53.96      7.97 o
  -2  12   6       31.84       36.64      5.76 o
  -1  12   6       18.66        9.07      7.66 o
   0  12   6        2.16        2.76      7.63 o
   1  12   6      216.36      212.21      9.61 o
   2  12   6       15.11        8.90      6.98 o
   3  12   6       13.19       15.09      5.99 o
   4  12   6      119.64      105.91     10.47 o
   5  12   6        5.68       21.41      8.25 o
   6  12   6        3.72        1.05     12.22 o
   7  12   6        8.22       16.99      9.09 o
   8  12   6        0.01        3.84     12.54 o
   9  12   6        0.88      -12.27     12.27 o
  10  12   6        9.72        6.35     12.48 o
  11  12   6        2.57       25.27      8.98 o
  12  12   6       16.46       -6.65     14.05 o
  13  12   6       22.03       22.56      9.87 o
  14  12   6       24.97       30.12     10.42 o
 -17  13   6        0.20       -0.65     12.84 o
 -16  13   6        5.01        9.56     13.66 o
 -15  13   6       38.01       45.69      9.49 o
 -14  13   6       29.49       26.93     10.43 o
 -13  13   6        9.68       -4.79     14.10 o
 -12  13   6        3.50       25.24      8.30 o
 -11  13   6       25.36       35.00      9.00 o
 -10  13   6        0.51        4.47     11.53 o
  -9  13   6       11.35       16.19      8.47 o
  -8  13   6       43.49       36.69      9.64 o
  -7  13   6       32.74       12.27     13.32 o
  -6  13   6        4.94       15.24      8.17 o
  -5  13   6       31.14       46.97      8.71 o
  -4  13   6        3.61       17.85      8.04 o
  -3  13   6       20.93       12.26      6.22 o
  -2  13   6       39.45       36.08      6.58 o
  -1  13   6        9.97        5.95      7.08 o
   0  13   6       73.47       74.60      6.93 o
   1  13   6        2.65        2.32      8.98 o
   2  13   6        0.18       -6.89     15.43 o
   3  13   6       84.32       84.02      7.19 o
   4  13   6        6.06        2.19      9.41 o
   5  13   6       76.40       66.64     10.90 o
   6  13   6       29.40       45.26      9.19 o
   7  13   6       21.99       27.98      9.51 o
   8  13   6        8.79        0.59     13.38 o
   9  13   6       13.86        8.41      9.43 o
  10  13   6        1.71       12.28     12.89 o
  11  13   6        7.28        7.90      9.44 o
  12  13   6       16.83       28.17      9.60 o
 -15  14   6       48.78       51.58     10.53 o
 -14  14   6       10.28       22.83      9.87 o
 -13  14   6        0.77       10.86     13.80 o
 -12  14   6       84.22       91.79     11.29 o
 -11  14   6        2.78       -1.21     14.21 o
 -10  14   6       17.85       11.95     13.61 o
  -9  14   6      229.51      205.31     13.45 o
  -8  14   6       30.56       19.14      9.68 o
  -7  14   6       18.50       18.36      9.48 o
  -6  14   6        6.03      -12.68     12.68 o
  -5  14   6       39.20       44.88      9.48 o
  -4  14   6       91.39       88.24     10.99 o
  -3  14   6        6.98        3.35      7.57 o
  -2  14   6       29.02       27.31      6.65 o
  -1  14   6       10.83        9.01      8.50 o
   0  14   6        1.69        4.54      7.43 o
   1  14   6        3.39      -10.27     10.27 o
   2  14   6      115.66      116.53      7.97 o
   3  14   6       43.15       50.22      7.03 o
   4  14   6        8.57       10.59     13.05 o
   5  14   6      139.80      168.77     12.48 o
   6  14   6       39.36       54.30     10.53 o
   7  14   6       42.18       37.12     10.42 o
   8  14   6        2.99       15.94      9.36 o
   9  14   6       10.74       11.20      9.59 o
  10  14   6       32.94       37.94     10.05 o
 -12  15   6       34.37       26.51     11.07 o
 -11  15   6       68.39       62.90     11.52 o
 -10  15   6       79.01       81.65     11.37 o
  -9  15   6       14.44        8.22     14.02 o
  -8  15   6       57.06       60.40     11.12 o
  -7  15   6      114.09      119.92     12.49 o
  -6  15   6       44.81       52.92     10.86 o
  -5  15   6       14.38       17.84      9.95 o
  -4  15   6      148.58      144.29     12.68 o
  -3  15   6      108.79      109.99      9.52 o
  -2  15   6        7.02       -0.07     14.21 o
  -1  15   6       43.45       60.94      7.44 o
   0  15   6      128.21      133.88      8.58 o
   1  15   6       42.68       47.42      7.54 o
   2  15   6        0.51       -1.39     18.92 o
   3  15   6       41.86       39.92      8.77 o
   4  15   6       22.30       28.43     10.11 o
   5  15   6       18.96       12.24     14.63 o
   6  15   6        6.13        1.96     13.72 o
   7  15   6       50.57       53.44     11.25 o
  -6  16   6       68.14       42.21     11.81 o
  -5  16   6        0.41      -15.20     15.20 o
  -4  16   6       12.56       11.77     15.04 o
  -3  16   6       10.21       16.56     10.05 o
  -2  16   6        0.75        1.92      9.74 o
  -1  16   6       91.80       94.92      9.12 o
   0  16   6       15.69       16.45      7.10 o
   1  16   6        1.24        3.68      9.57 o
 -26   1   7        0.02       -9.65     14.05 o
 -25   1   7        1.41        3.70     13.02 o
 -24   1   7       20.39       24.23      9.57 o
 -23   1   7        0.40       -3.37     13.03 o
 -22   1   7       23.54       29.51      9.08 o
 -21   1   7      158.21      153.23     11.49 o
 -20   1   7      490.77      482.69     14.87 o
 -19   1   7       36.41       29.19      8.71 o
 -18   1   7       51.17       59.31      8.39 o
 -17   1   7       29.40       33.34      8.10 o
 -16   1   7        0.18       -0.83      9.97 o
 -15   1   7        4.64        3.21      9.94 o
 -14   1   7       66.46       61.50      7.19 o
 -13   1   7       31.14       31.76      6.83 o
 -12   1   7       38.18       27.06      6.76 o
 -11   1   7        7.32       19.22      6.11 o
 -10   1   7       73.90       82.24      7.00 o
  -9   1   7      428.58      445.87     10.94 o
  -8   1   7       22.53       23.42      6.01 o
  -7   1   7        2.40       -8.34      8.34 o
  -6   1   7      444.25      395.98     10.18 o
  -5   1   7       13.12       15.22      5.76 o
  -4   1   7       52.66       40.04      6.96 o
  -3   1   7     1769.86     1632.77     17.79 o
  -2   1   7      231.60      210.78      6.17 o
  -1   1   7      766.45      733.98     29.18 o
   0   1   7      146.97      152.60      5.40 o
   1   1   7       23.82       31.23      4.34 o
   2   1   7      290.64      284.35      6.29 o
   3   1   7        5.18       -6.99      8.39 o
   4   1   7        5.03       16.40      5.93 o
   5   1   7      149.60      159.42      8.01 o
   6   1   7       21.91       26.85      5.87 o
   7   1   7       10.89        6.54      8.58 o
   8   1   7      118.01      109.93      7.71 o
   9   1   7        0.16       -7.05      9.83 o
  10   1   7        0.05        5.26      9.16 o
  11   1   7       38.38       45.94      7.16 o
  12   1   7       20.63        9.83      8.14 o
  13   1   7        8.60        7.45     11.34 o
  14   1   7        0.08       -4.36     10.96 o
  15   1   7       25.83       26.51      8.81 o
  16   1   7      197.91      193.24     11.71 o
  17   1   7        9.74        5.50     13.11 o
  18   1   7        6.95      -11.37     12.89 o
  19   1   7       15.67        9.51     13.62 o
  20   1   7        0.98       12.52      9.22 o
  21   1   7        3.08       10.80      9.56 o
 -26   2   7       75.76       82.29     11.34 o
 -25   2   7       17.63        8.09     14.47 o
 -24   2   7        6.03       -2.38     13.16 o
 -23   2   7       22.25        8.49     13.82 o
 -22   2   7        0.18      -12.83     12.83 o
 -21   2   7       46.40       35.80      9.24 o
 -20   2   7       82.72       70.80      9.76 o
 -19   2   7       28.52       17.69      8.68 o
 -18   2   7       81.07       85.25      9.19 o
 -17   2   7       52.66       60.94      8.69 o
 -16   2   7       75.46       77.47      8.46 o
 -15   2   7      165.25      189.60      9.28 o
 -14   2   7       50.00       52.50      7.05 o
 -13   2   7       21.81       15.91      6.89 o
 -12   2   7       68.08       72.22      7.15 o
 -11   2   7       66.60       82.17      7.34 o
 -10   2   7       40.80       29.74      6.38 o
  -9   2   7        3.13       -3.97      8.69 o
  -8   2   7      106.64      113.86      7.67 o
  -7   2   7     1783.98     1665.55     18.28 o
  -6   2   7     1104.15     1035.36     14.90 o
  -5   2   7        0.23       -3.09      8.82 o
  -4   2   7      860.62      754.18     13.16 o
  -3   2   7      725.98      735.26     12.46 o
  -2   2   7       16.33       30.14      5.58 o
  -1   2   7     1050.13     1031.19     60.24 o
   0   2   7      770.12      765.68     37.12 o
   1   2   7       47.24       57.38     13.89 o
   2   2   7     1372.00     1308.25     11.65 o
   3   2   7      610.22      566.07     11.95 o
   4   2   7      223.74      224.70      8.58 o
   5   2   7      150.98      137.42      8.46 o
   6   2   7       28.47       30.07      6.52 o
   7   2   7      150.71      143.56      8.42 o
   8   2   7      467.06      460.00     11.74 o
   9   2   7       17.74       20.61      7.32 o
  10   2   7       74.52       81.93      8.33 o
  11   2   7      655.63      632.52     14.57 o
  12   2   7        0.03       -2.25     10.61 o
  13   2   7       73.69       72.27      9.05 o
  14   2   7      544.39      519.64     14.64 o
  15   2   7        2.33       11.21     11.95 o
  16   2   7       11.32       11.15     12.17 o
  17   2   7       93.80       90.92     10.64 o
  18   2   7        0.99       -7.45     13.67 o
  19   2   7       42.01       43.41      9.84 o
  20   2   7        0.54       -0.64     12.73 o
  21   2   7        3.37        5.26     13.53 o
 -26   3   7        0.43        6.89     10.13 o
 -25   3   7        3.79       -2.52     13.90 o
 -24   3   7       64.97       50.65     10.62 o
 -23   3   7      156.54      161.91     11.87 o
 -22   3   7       20.02       10.88     12.59 o
 -21   3   7      151.34      156.32     10.96 o
 -20   3   7       60.30       52.72      9.41 o
 -19   3   7        0.11       13.42      7.69 o
 -18   3   7      218.72      250.08     11.44 o
 -17   3   7      483.32      512.49     14.02 o
 -16   3   7       13.20        4.29     11.06 o
 -15   3   7       39.97       46.10      7.53 o
 -14   3   7      239.38      282.53     10.23 o
 -13   3   7       42.18       48.34      7.39 o
 -12   3   7      134.72      127.14      8.23 o
 -11   3   7       29.82       24.76      6.51 o
 -10   3   7      339.90      322.47     10.10 o
  -9   3   7     1744.10     1630.09     18.84 o
  -8   3   7       17.72       23.59      6.52 o
  -7   3   7       32.65       51.16      6.84 o
  -6   3   7     1638.51     1612.67     17.99 o
  -5   3   7       32.20       24.82      6.97 o
  -4   3   7      553.32      498.90     11.21 o
  -3   3   7      317.89      329.80      9.36 o
  -2   3   7       12.48       12.57      4.92 o
  -1   3   7       30.97       40.10      4.64 o
   0   3   7      535.05      533.59     27.88 o
   1   3   7      270.70      276.55     26.44 o
   2   3   7     1667.61     1629.00     21.74 o
   3   3   7        5.57        6.96      9.57 o
   4   3   7      463.15      427.44     11.42 o
   5   3   7     2255.00     2220.68     22.30 o
   6   3   7       82.35       82.64      8.07 o
   7   3   7       75.16       82.96      7.63 o
   8   3   7      149.79      148.98      9.00 o
   9   3   7       33.09       45.27      7.15 o
  10   3   7      160.36      164.49      9.57 o
  11   3   7       42.05       42.10      8.06 o
  12   3   7        4.77        9.19     11.10 o
  13   3   7      277.88      297.43     12.17 o
  14   3   7       19.16       35.81      8.23 o
  15   3   7        0.89      -12.63     12.63 o
  16   3   7      434.30      469.45     14.96 o
  17   3   7      104.58       99.31     11.34 o
  18   3   7       15.11       11.33      9.24 o
  19   3   7       69.56       74.55     10.39 o
  20   3   7       23.90       14.68     14.98 o
 -26   4   7       20.78       23.67     10.45 o
 -25   4   7       19.00       16.64     10.50 o
 -24   4   7       50.69       55.37     10.19 o
 -23   4   7      365.57      391.88     14.84 o
 -22   4   7       29.58       30.76      9.54 o
 -21   4   7       24.52       17.18      9.13 o
 -20   4   7       48.15       60.37      9.17 o
 -19   4   7        0.11        9.32     12.01 o
 -18   4   7      238.89      244.59     11.39 o
 -17   4   7       24.81        5.12     11.95 o
 -16   4   7        9.65       15.39      7.35 o
 -15   4   7       54.56       56.68      7.90 o
 -14   4   7        2.32       -3.27      9.87 o
 -13   4   7       50.48       57.32      7.91 o
 -12   4   7      702.00      717.55     13.83 o
 -11   4   7       97.67      102.56      8.18 o
 -10   4   7       78.32       82.86      7.18 o
  -9   4   7       44.53       36.82      6.60 o
  -8   4   7       17.03        1.02      9.36 o
  -7   4   7      306.45      309.41      9.86 o
  -6   4   7      184.62      189.58      8.44 o
  -5   4   7        3.50       -1.64     10.00 o
  -4   4   7     1601.41     1475.44     17.92 o
  -3   4   7      668.15      618.61     12.33 o
  -2   4   7        2.30        7.05      5.16 o
  -1   4   7     1397.55     1314.74     33.21 o
   0   4   7      881.67      876.96     29.30 o
   1   4   7       37.31       41.79      5.34 o
   2   4   7       10.17        7.26      5.22 o
   3   4   7      395.19      388.53     10.75 o
   4   4   7       60.77       65.93      7.48 o
   5   4   7      382.36      387.67     11.18 o
   6   4   7       31.85       22.35      7.24 o
   7   4   7      495.06      496.06     12.60 o
   8   4   7     1005.90     1001.29     16.53 o
   9   4   7        6.33        3.73     10.10 o
  10   4   7      233.68      223.26     10.54 o
  11   4   7      496.50      514.90     13.75 o
  12   4   7       35.11       27.38      8.36 o
  13   4   7      332.04      325.23     13.05 o
  14   4   7      429.47      419.91     14.41 o
  15   4   7        2.33      -12.67     12.67 o
  16   4   7        8.56       -1.93      9.41 o
  17   4   7       65.11       73.18      9.92 o
  18   4   7       39.32       45.31     10.34 o
  19   4   7      208.09      214.77     13.19 o
  20   4   7        0.00      -15.27     15.27 o
 -25   5   7        4.65      -15.20     15.20 o
 -24   5   7       44.39       27.98     11.01 o
 -23   5   7        0.05       13.74      9.59 o
 -22   5   7        1.62       -2.27     12.92 o
 -21   5   7      177.06      170.11     12.04 o
 -20   5   7       80.74       85.00      9.70 o
 -19   5   7        5.23       -1.52     12.17 o
 -18   5   7       82.52       79.94      9.52 o
 -17   5   7       71.78       66.65      9.16 o
 -16   5   7        1.19       -8.63     10.88 o
 -15   5   7       31.15        8.77     11.34 o
 -14   5   7       30.14       46.85      7.32 o
 -13   5   7       35.34       40.23      7.27 o
 -12   5   7        0.13       -9.09      9.09 o
 -11   5   7        6.40       -9.51      9.51 o
 -10   5   7      174.63      186.09      8.87 o
  -9   5   7      317.67      327.04     10.37 o
  -8   5   7       23.00       19.96      6.62 o
  -7   5   7      104.93       96.21      7.75 o
  -6   5   7       79.76       71.72      7.31 o
  -5   5   7        8.05        8.63      8.79 o
  -4   5   7       14.21       18.43      6.00 o
  -3   5   7        0.31       -8.38      8.38 o
  -2   5   7       13.15        9.33      4.86 o
  -1   5   7      485.78      484.36     11.48 o
   0   5   7       12.20       20.12     10.14 o
   1   5   7       13.62       19.56      5.00 o
   2   5   7     1689.97     1679.46     39.33 o
   3   5   7      417.19      422.72     11.76 o
   4   5   7        0.34        5.14      9.65 o
   5   5   7      728.34      715.15     14.33 o
   6   5   7      325.33      301.05     11.12 o
   7   5   7        7.37        5.23     10.58 o
   8   5   7      145.39      150.02      9.05 o
   9   5   7       53.84       50.67      7.86 o
  10   5   7      136.01      152.72      9.22 o
  11   5   7        2.05       10.54      7.47 o
  12   5   7        8.10        9.48      7.98 o
  13   5   7      381.92      392.36     13.56 o
  14   5   7       48.16       48.99      9.38 o
  15   5   7        1.94        0.54     12.03 o
  16   5   7      376.02      395.94     14.98 o
  17   5   7      133.98      145.91     11.88 o
  18   5   7        1.88      -14.41     14.41 o
  19   5   7       68.21       90.33     11.28 o
  20   5   7       28.99        3.97     15.22 o
 -25   6   7       79.15       69.27     11.88 o
 -24   6   7        8.83       -0.64     13.70 o
 -23   6   7        0.06       -0.61     14.25 o
 -22   6   7        0.53       19.26      8.69 o
 -21   6   7        7.98       20.42      9.27 o
 -20   6   7        2.55      -12.36     12.36 o
 -19   6   7        0.02       10.40     11.34 o
 -18   6   7        6.13       20.23      8.49 o
 -17   6   7       28.90       38.26      8.84 o
 -16   6   7        2.46       -7.07     11.28 o
 -15   6   7      273.15      270.75     11.47 o
 -14   6   7      183.51      203.16     10.54 o
 -13   6   7        0.20       -2.15      9.95 o
 -12   6   7      148.38      152.97      8.98 o
 -11   6   7      141.92      155.57      8.82 o
 -10   6   7        1.71        0.40      9.56 o
  -9   6   7      284.60      284.49     10.08 o
  -8   6   7       23.39       13.27      6.94 o
  -7   6   7      278.32      238.45     10.10 o
  -6   6   7      235.94      214.66      9.25 o
  -5   6   7        2.45        7.99      8.71 o
  -4   6   7        7.38       16.37      5.82 o
  -3   6   7       55.25       57.20      4.65 o
  -2   6   7        2.21        7.27      4.09 o
  -1   6   7        0.66       -0.60      7.85 o
   0   6   7      115.49      120.79      8.09 o
   1   6   7       23.11       27.24      6.86 o
   2   6   7       96.91       89.42      6.44 o
   3   6   7      256.47      244.86      9.95 o
   4   6   7      471.92      454.12     12.63 o
   5   6   7      251.88      219.80     10.29 o
   6   6   7        1.25       -9.36     10.34 o
   7   6   7      362.49      368.16     12.12 o
   8   6   7      352.79      336.16     11.71 o
   9   6   7        0.11        8.93      9.62 o
  10   6   7      172.43      179.10     10.23 o
  11   6   7      198.71      213.74     10.62 o
  12   6   7        0.59        6.86     10.15 o
  13   6   7       26.08       16.13      8.89 o
  14   6   7       68.55       75.97      9.41 o
  15   6   7        4.77       20.66      8.60 o
  16   6   7        4.61        2.31      9.43 o
  17   6   7        1.39      -12.27     13.42 o
  18   6   7        6.08        3.17     14.64 o
  19   6   7       26.55       21.62     10.37 o
 -24   7   7        0.36      -15.22     15.22 o
 -23   7   7       14.31       16.45      9.94 o
 -22   7   7        4.06       -5.42     13.74 o
 -21   7   7       17.60       22.29      9.94 o
 -20   7   7        4.22        5.66     12.68 o
 -19   7   7       30.19       31.09      9.35 o
 -18   7   7        2.44      -10.64     11.85 o
 -17   7   7        4.41        4.66      8.23 o
 -16   7   7        1.98        1.96     10.99 o
 -15   7   7        0.14        2.86     10.61 o
 -14   7   7       56.33       60.41      8.23 o
 -13   7   7       45.48       53.84      8.34 o
 -12   7   7       38.72       46.50      7.85 o
 -11   7   7       33.58       31.06      8.06 o
 -10   7   7       35.54       25.76      7.79 o
  -9   7   7       32.65       39.37      7.02 o
  -8   7   7       36.68       43.42      7.05 o
  -7   7   7       17.69       26.94      6.80 o
  -6   7   7        7.24        5.39      9.27 o
  -5   7   7       12.56        1.15      9.49 o
  -4   7   7       28.53       22.61      6.59 o
  -3   7   7        0.01        3.34      4.88 o
  -2   7   7        0.03        9.19      5.01 o
  -1   7   7      265.08      259.90     10.41 o
   0   7   7      107.49      105.88      5.63 o
   1   7   7       10.60       11.02      4.68 o
   2   7   7       58.75       52.42      8.93 o
   3   7   7      213.48      207.89      7.00 o
   4   7   7       47.96       48.21      8.01 o
   5   7   7      343.31      355.61     11.84 o
   6   7   7      107.94       99.26      9.00 o
   7   7   7        4.15       11.44      7.56 o
   8   7   7      152.93      158.83      9.97 o
   9   7   7        2.54        0.93     10.80 o
  10   7   7        0.01      -11.98     11.98 o
  11   7   7        3.27       -1.50     10.61 o
  12   7   7        0.05       -7.66     11.49 o
  13   7   7        8.95        3.24     12.06 o
  14   7   7       13.56       18.30      8.41 o
  15   7   7       19.22        7.23      9.56 o
  16   7   7       36.04       41.32      9.62 o
  17   7   7       38.57       38.30     10.61 o
  18   7   7        0.65      -10.45     13.97 o
 -23   8   7       13.51       -0.65     15.19 o
 -22   8   7        6.99        5.62     13.82 o
 -21   8   7        0.74       -1.80     12.83 o
 -20   8   7       12.21       -5.89     13.38 o
 -19   8   7        5.55      -12.60     12.60 o
 -18   8   7       10.95       13.59      9.09 o
 -17   8   7      134.80      146.67     11.14 o
 -16   8   7       21.51        2.06     13.11 o
 -15   8   7        4.38       -2.98     11.77 o
 -14   8   7       65.23       54.77      9.16 o
 -13   8   7       20.02       25.83      8.02 o
 -12   8   7        1.81       -2.71     10.90 o
 -11   8   7       80.73       72.27      8.82 o
 -10   8   7        7.67       18.09      7.19 o
  -9   8   7        7.40        3.84     10.13 o
  -8   8   7        0.35       -2.50      9.72 o
  -7   8   7      144.45      130.53      8.84 o
  -6   8   7       49.77       38.06      7.80 o
  -5   8   7       11.25        7.35      6.54 o
  -4   8   7       10.04       14.33      6.65 o
  -3   8   7        1.18       -1.00      6.26 o
  -2   8   7       18.55       21.39      4.75 o
  -1   8   7       29.14       32.45      5.02 o
   0   8   7      141.86      135.61      6.09 o
   1   8   7        3.26       -5.54      7.26 o
   2   8   7      182.64      173.67      6.76 o
   3   8   7       24.52       17.55      5.13 o
   4   8   7       15.99       15.98      7.26 o
   5   8   7       38.20       42.83      7.96 o
   6   8   7        3.39        7.23     10.47 o
   7   8   7       22.00       10.19     10.86 o
   8   8   7       34.14       27.92      8.50 o
   9   8   7       15.83       18.60      8.09 o
  10   8   7       35.02       44.91      8.38 o
  11   8   7        0.03        3.13     10.85 o
  12   8   7        2.48       10.66     11.33 o
  13   8   7        2.33       10.15     12.03 o
  14   8   7        8.03       -6.35     13.05 o
  15   8   7        1.63       15.28      8.85 o
  16   8   7        0.01        8.07      9.08 o
  17   8   7        1.52       -7.21     13.35 o
 -22   9   7        9.51        8.77     10.02 o
 -21   9   7       30.73       35.77      9.95 o
 -20   9   7       28.70       17.48     10.26 o
 -19   9   7        0.08       -7.72     12.06 o
 -18   9   7        3.68        6.38     13.26 o
 -17   9   7        1.54       10.48      8.47 o
 -16   9   7        7.06       -5.93     11.84 o
 -15   9   7       56.27       42.45      9.48 o
 -14   9   7       27.20       36.10      8.65 o
 -13   9   7        3.01        1.99     11.74 o
 -12   9   7       12.79       26.98      7.75 o
 -11   9   7       28.94       25.27      8.38 o
 -10   9   7        3.42       -9.24     10.29 o
  -9   9   7       12.57       13.16      7.75 o
  -8   9   7        9.20       -4.00     10.86 o
  -7   9   7       31.27       16.10      7.79 o
  -6   9   7       26.13       16.35      7.55 o
  -5   9   7        0.01       -0.43      7.00 o
  -4   9   7       14.91       11.41      7.35 o
  -3   9   7       12.25       11.51      5.59 o
  -2   9   7       16.06       17.09      4.92 o
  -1   9   7      140.30      130.12      6.56 o
   0   9   7       39.11       45.50      8.48 o
   1   9   7       39.03       24.01     22.07 o
   2   9   7       34.76       40.53      5.50 o
   3   9   7        4.82       -2.45      7.63 o
   4   9   7       40.72       45.15      8.46 o
   5   9   7       72.88       81.14      9.19 o
   6   9   7       10.10        6.68     12.06 o
   7   9   7      124.83      123.30      9.99 o
   8   9   7        3.27       -1.99     10.96 o
   9   9   7       20.75       16.50      8.73 o
  10   9   7       73.72       92.02      9.32 o
  11   9   7        0.94        1.64      8.15 o
  12   9   7        0.21       -8.38     11.71 o
  13   9   7       21.54       16.78      9.64 o
  14   9   7        5.11      -13.56     13.56 o
  15   9   7        1.22        1.24     13.45 o
  16   9   7       83.81      103.38     11.39 o
 -21  10   7       20.30      -12.44     15.87 o
 -20  10   7       35.97       45.55     10.45 o
 -19  10   7       10.57       11.18     14.04 o
 -18  10   7       45.43       56.68      9.87 o
 -17  10   7        0.96       -1.79     12.59 o
 -16  10   7        4.54        8.52     12.49 o
 -15  10   7       16.79       15.20      8.84 o
 -14  10   7        0.33        5.38     11.68 o
 -13  10   7       17.72       11.92      9.16 o
 -12  10   7       40.67       41.76      8.42 o
 -11  10   7        7.21        6.52     12.11 o
 -10  10   7       69.18       81.79      9.43 o
  -9  10   7       59.60       67.26      8.87 o
  -8  10   7       23.16        2.84     12.11 o
  -7  10   7      282.23      254.23     11.88 o
  -6  10   7        0.05        3.72     10.47 o
  -5  10   7        1.27       15.11      7.24 o
  -4  10   7      120.98      112.47      9.46 o
  -3  10   7        2.87        4.31      6.21 o
  -2  10   7       38.85       36.46      5.68 o
  -1  10   7      161.30      143.33      9.76 o
   0  10   7      186.15      179.41      7.66 o
   1  10   7      218.29      214.21      7.68 o
   2  10   7        3.50      -11.21     11.51 o
   3  10   7       66.34       74.12      6.48 o
   4  10   7      163.00      161.17     10.91 o
   5  10   7      141.04      155.14     11.44 o
   6  10   7        7.98        9.11     11.84 o
   7  10   7       91.68       68.68     10.08 o
   8  10   7       65.84       81.28      9.87 o
   9  10   7        1.13        1.08     12.00 o
  10  10   7      168.03      188.90     11.79 o
  11  10   7       94.46      100.18     10.69 o
  12  10   7       13.07       25.78      9.35 o
  13  10   7       22.62        8.65     14.69 o
  14  10   7       66.61      106.57     10.74 o
  15  10   7       13.09       17.95      9.95 o
 -19  11   7        1.44       -7.18     13.67 o
 -18  11   7       17.17       -2.57     14.42 o
 -17  11   7       51.01       65.53     10.35 o
 -16  11   7        2.84       -2.39     12.92 o
 -15  11   7        5.17       14.02      9.00 o
 -14  11   7       73.45       95.56     10.11 o
 -13  11   7       16.96       31.44      9.36 o
 -12  11   7       57.45       59.14      9.94 o
 -11  11   7       27.85       13.07      9.44 o
 -10  11   7       93.35       94.81     10.59 o
  -9  11   7      207.40      214.87     11.73 o
  -8  11   7        0.15      -11.96     11.96 o
  -7  11   7        6.35        5.03      8.41 o
  -6  11   7      133.45      113.68     10.83 o
  -5  11   7        0.00       -5.97     12.25 o
  -4  11   7      165.79      152.61     10.54 o
  -3  11   7        0.25       -9.50     13.46 o
  -2  11   7        1.20        3.17      6.56 o
  -1  11   7       63.39       68.60      6.23 o
   0  11   7        4.41        8.21     16.68 o
   1  11   7       21.67       30.86      6.49 o
   2  11   7      608.89      632.29     11.70 o
   3  11   7       56.94       50.84      6.88 o
   4  11   7       29.14       29.10      9.28 o
   5  11   7      672.81      673.77     17.80 o
   6  11   7       49.84       51.40     10.29 o
   7  11   7       17.36       20.36      9.40 o
   8  11   7      103.85      105.69     10.72 o
   9  11   7        6.86       11.49     13.59 o
  10  11   7       65.58       53.33     10.66 o
  11  11   7       24.01       35.81      9.43 o
  12  11   7        5.99      -10.48     13.94 o
  13  11   7       65.50       92.45     11.31 o
  14  11   7       14.52        7.27     14.47 o
 -17  12   7        0.47        8.22     10.40 o
 -16  12   7        0.85       -6.97     13.46 o
 -15  12   7      120.45      115.07     12.08 o
 -14  12   7       19.25        7.83     14.18 o
 -13  12   7        4.63       14.01      9.03 o
 -12  12   7      230.96      231.24     12.84 o
 -11  12   7      104.27      109.61     10.74 o
 -10  12   7       32.90       36.76      9.08 o
  -9  12   7        6.28       16.19      8.89 o
  -8  12   7       24.44       16.73      9.27 o
  -7  12   7       95.84       71.47     10.42 o
  -6  12   7        8.54       12.78      8.65 o
  -5  12   7        4.72        2.66     13.10 o
  -4  12   7      270.51      258.36     13.32 o
  -3  12   7      165.74      166.80      8.15 o
  -2  12   7        0.28       -8.50      8.50 o
  -1  12   7      109.88      115.09      7.40 o
   0  12   7      136.20      115.92      7.86 o
   1  12   7        0.41       -1.19      8.41 o
   2  12   7       64.65       53.57      7.20 o
   3  12   7      133.81      136.05      8.07 o
   4  12   7       73.60       64.31     11.04 o
   5  12   7       22.66       22.38      9.87 o
   6  12   7       40.94       28.64     10.35 o
   7  12   7      284.88      300.14     14.50 o
   8  12   7      196.81      228.75     13.19 o
   9  12   7       14.85       20.69      9.41 o
  10  12   7       56.52       52.68     10.93 o
  11  12   7       74.28       72.75     11.21 o
  12  12   7        6.25        6.83     10.21 o
 -15  13   7       14.15       13.11      9.95 o
 -14  13   7        1.40       -1.95     13.85 o
 -13  13   7        4.64        0.00     14.05 o
 -12  13   7       75.74       94.52     10.67 o
 -11  13   7        0.05        3.64     13.34 o
 -10  13   7       43.92       43.97     10.56 o
  -9  13   7      202.86      201.60     12.89 o
  -8  13   7       14.32        6.92     13.11 o
  -7  13   7       58.45       50.87     10.54 o
  -6  13   7      181.26      186.51     12.57 o
  -5  13   7        1.93      -12.86     12.86 o
  -4  13   7       11.81        0.56     13.35 o
  -3  13   7      137.49      144.69      7.90 o
  -2  13   7        2.17        4.21      7.79 o
  -1  13   7      188.07      176.02      8.60 o
   0  13   7        1.99        5.21      8.98 o
   1  13   7       15.96       -2.59     10.25 o
   2  13   7      442.28      422.34     15.89 o
   3  13   7       31.07       38.80      7.30 o
   4  13   7       15.60       30.47      9.62 o
   5  13   7      146.37      126.28     12.32 o
   6  13   7       39.24       46.66     10.69 o
   7  13   7       63.84       36.05     11.25 o
   8  13   7      102.77       96.40     11.90 o
   9  13   7       13.01       25.17      9.84 o
  10  13   7        0.44        3.30     13.90 o
 -12  14   7       15.15        3.27     14.25 o
 -11  14   7       17.76        9.67     13.64 o
 -10  14   7       23.57       26.94      9.76 o
  -9  14   7       17.51       27.85      9.78 o
  -8  14   7        1.20        3.08     13.59 o
  -7  14   7       11.96        0.30      9.54 o
  -6  14   7       25.39        7.37     14.12 o
  -5  14   7       10.94       10.39     13.70 o
  -4  14   7       15.63       17.25      9.56 o
  -3  14   7       37.41       39.43      7.10 o
  -2  14   7       17.60       18.07      9.28 o
  -1  14   7       77.87       73.43      7.81 o
   0  14   7       89.30      107.79     16.23 o
   1  14   7       17.08       37.17      6.81 o
   2  14   7       13.92       19.98      6.89 o
   3  14   7       47.03       43.01      7.40 o
   4  14   7        0.80        1.90     12.52 o
   5  14   7       11.63       19.65     10.05 o
   6  14   7        0.00        9.81     14.64 o
   7  14   7        3.38        3.29     13.74 o
  -8  15   7       53.35       54.06     11.31 o
  -7  15   7        0.14      -14.41     14.41 o
  -6  15   7       17.44       23.00     10.42 o
  -5  15   7       38.17       35.64     11.07 o
  -4  15   7        0.06       11.01     13.16 o
  -3  15   7        0.52       15.43      7.68 o
  -2  15   7        6.89       -6.29      9.67 o
  -1  15   7        2.64       -1.64      9.51 o
   0  15   7        7.58        4.73      9.61 o
   1  15   7        0.31       -9.57      9.57 o
   2  15   7        4.94       -3.92     10.23 o
 -25   0   8        0.42       -2.60     13.94 o
 -24   0   8       51.47       62.62     10.47 o
 -23   0   8       29.58       46.23      9.94 o
 -22   0   8       18.15       10.32      9.91 o
 -21   0   8      313.68      309.71     13.72 o
 -20   0   8        8.62        4.24     13.88 o
 -19   0   8       34.80       26.77      9.75 o
 -18   0   8     1064.20     1066.45     19.51 o
 -17   0   8      200.06      198.45     11.50 o
 -16   0   8       59.10       50.49      9.20 o
 -15   0   8     1472.78     1499.34     21.55 o
 -14   0   8      481.73      510.03     13.88 o
 -13   0   8        1.20        6.25     11.49 o
 -12   0   8      670.60      650.11     14.41 o
 -11   0   8      125.40      127.37      9.06 o
 -10   0   8      423.18      369.95     11.73 o
  -9   0   8      166.64      144.74      8.73 o
  -8   0   8        0.64        8.73      9.43 o
  -7   0   8      537.29      486.01     12.17 o
  -6   0   8      214.72      199.99      8.89 o
  -5   0   8      112.07      108.30      7.88 o
  -4   0   8      554.88      553.17     12.51 o
  -3   0   8      497.14      473.87     11.71 o
  -2   0   8      236.30      215.43      6.92 o
  -1   0   8      842.68      793.65     11.73 o
   0   0   8     1225.89     1177.43     12.42 o
   1   0   8       17.29       20.42      5.00 o
   2   0   8      161.25      160.89      6.16 o
   3   0   8      146.22      150.90      8.41 o
   4   0   8      348.07      335.35     10.72 o
   5   0   8      179.65      182.09      9.06 o
   6   0   8        1.77        7.67      8.69 o
   7   0   8       19.37       19.78      6.97 o
   8   0   8       20.81       22.05      7.18 o
   9   0   8        0.80        4.43      9.92 o
  10   0   8      143.08      148.14      9.60 o
  11   0   8       11.11       22.32      8.09 o
  12   0   8      188.85      197.40     11.34 o
  13   0   8       41.44       43.98      9.01 o
  14   0   8        2.45      -13.08     13.08 o
  15   0   8       31.11       19.30      9.89 o
  16   0   8      286.93      317.53     13.58 o
  17   0   8       51.94       64.40     10.27 o
  18   0   8        0.81      -10.59     13.50 o
  19   0   8       82.62       82.37     11.14 o
 -25   1   8        0.02        6.52     14.01 o
 -24   1   8       78.80       73.73     11.12 o
 -23   1   8      305.29      300.54     14.69 o
 -22   1   8        2.00        0.00     12.54 o
 -21   1   8        9.61        6.35      9.76 o
 -20   1   8      286.19      270.74     13.13 o
 -19   1   8        3.60       -4.05      9.05 o
 -18   1   8       43.60       40.25      9.20 o
 -17   1   8      251.74      249.85     11.87 o
 -16   1   8      103.95      120.35      9.83 o
 -15   1   8      176.21      190.41     10.88 o
 -14   1   8       57.79       62.92      8.47 o
 -13   1   8      309.66      327.47     11.82 o
 -12   1   8     1075.62     1091.85     17.50 o
 -11   1   8        2.30       -0.38     10.23 o
 -10   1   8      169.72      163.92      9.51 o
  -9   1   8     1200.63     1170.04     17.61 o
  -8   1   8       14.41        9.68      6.72 o
  -7   1   8       24.57       25.62      6.92 o
  -6   1   8      468.24      433.17     11.42 o
  -5   1   8       10.74       12.28      6.96 o
  -4   1   8      622.36      538.48     12.48 o
  -3   1   8      340.09      310.62     10.16 o
  -2   1   8       87.00       86.23      6.72 o
  -1   1   8     1114.36     1117.36     45.19 o
   0   1   8        1.51        8.56      5.43 o
   1   1   8      151.53      166.52      6.51 o
   2   1   8     1544.35     1519.40     36.09 o
   3   1   8       71.47       70.02      7.66 o
   4   1   8        9.39       16.05      6.57 o
   5   1   8      190.22      198.53      9.51 o
   6   1   8        7.89       10.96      6.73 o
   7   1   8       20.81       10.66      7.32 o
   8   1   8        0.01       -1.72      9.38 o
   9   1   8        0.09        1.79      9.83 o
  10   1   8      159.73      167.23      9.73 o
  11   1   8        7.73        9.28      7.63 o
  12   1   8       17.05       16.08      8.63 o
  13   1   8      273.66      261.04     12.71 o
  14   1   8      144.02      167.49     11.29 o
  15   1   8        0.53        8.42     12.71 o
  16   1   8       24.17       17.47     10.02 o
  17   1   8       59.09       53.35     10.80 o
  18   1   8       21.27       23.42      9.65 o
  19   1   8        9.50       14.29      9.67 o
 -25   2   8        0.98       11.18     10.31 o
 -24   2   8        6.47       12.63     14.13 o
 -23   2   8       22.49       21.39     10.03 o
 -22   2   8        0.37       11.47     12.67 o
 -21   2   8      189.78      189.14     11.90 o
 -20   2   8      122.73      131.84     10.96 o
 -19   2   8       22.38       32.97      8.82 o
 -18   2   8       85.64       78.28      9.75 o
 -17   2   8      140.68      138.71     10.51 o
 -16   2   8       17.28       15.98      7.94 o
 -15   2   8      169.07      170.89     10.21 o
 -14   2   8       79.82       84.01      8.85 o
 -13   2   8        1.43       -9.75     10.74 o
 -12   2   8      221.34      248.93     10.37 o
 -11   2   8       13.86        2.76      9.94 o
 -10   2   8       92.04       88.00      7.83 o
  -9   2   8        8.96       13.45      6.35 o
  -8   2   8        2.32       10.18      6.56 o
  -7   2   8      386.02      384.11     11.12 o
  -6   2   8      247.88      238.53      9.67 o
  -5   2   8       20.07       12.46      6.86 o
  -4   2   8      250.44      236.87      9.35 o
  -3   2   8      387.88      371.94     10.62 o
  -2   2   8        2.17       -0.36      6.34 o
  -1   2   8       72.92       69.56      7.04 o
   0   2   8      265.16      268.18      8.81 o
   1   2   8       76.66       78.18      5.36 o
   2   2   8       94.67      101.95      7.73 o
   3   2   8        0.08       -4.90      9.30 o
   4   2   8        0.37        5.41      9.44 o
   5   2   8      136.51      133.75      8.61 o
   6   2   8       30.61       45.56      7.13 o
   7   2   8        5.37        4.64     10.03 o
   8   2   8       40.81       42.58      7.59 o
   9   2   8       36.35       39.02      7.79 o
  10   2   8      106.98      111.99      9.41 o
  11   2   8       44.16       63.48      8.46 o
  12   2   8       23.06        8.63     12.91 o
  13   2   8       96.47       93.48     10.15 o
  14   2   8        1.98        4.88     12.20 o
  15   2   8        2.17        9.05     12.83 o
  16   2   8      136.19      142.65     11.41 o
  17   2   8       43.49       46.93     10.42 o
  18   2   8        3.69       -6.92     13.35 o
  19   2   8       55.74       43.18     10.23 o
 -25   3   8        3.20      -14.66     14.66 o
 -24   3   8       11.99       22.70      9.84 o
 -23   3   8        1.16       10.37     13.27 o
 -22   3   8        3.76       20.32      9.13 o
 -21   3   8       16.32       13.83      9.38 o
 -20   3   8       13.04       10.86     12.44 o
 -19   3   8       24.83       28.78      9.05 o
 -18   3   8       11.87       22.22      7.98 o
 -17   3   8       12.32        9.43     11.41 o
 -16   3   8       48.52       58.85      8.46 o
 -15   3   8       10.07       15.28      7.88 o
 -14   3   8       10.78       17.84      7.66 o
 -13   3   8       35.50       42.93      7.83 o
 -12   3   8      171.99      182.44      9.59 o
 -11   3   8       26.97       36.37      7.23 o
 -10   3   8       12.07       15.59      6.96 o
  -9   3   8      108.74       96.67      8.20 o
  -8   3   8        0.23        6.43      8.58 o
  -7   3   8        8.32       22.25      6.19 o
  -6   3   8        1.56       -9.27      9.27 o
  -5   3   8       13.55       17.36      6.48 o
  -4   3   8       14.86        3.62      9.46 o
  -3   3   8        0.91        0.37      7.99 o
  -2   3   8       33.12       31.52      4.75 o
  -1   3   8       20.98       12.54     10.17 o
   0   3   8      114.24      123.28      5.70 o
   1   3   8        1.72        4.72      5.96 o
   2   3   8       47.40       50.00      5.08 o
   3   3   8       99.17       89.32      8.33 o
   4   3   8        2.10       -0.40      9.67 o
   5   3   8       12.35       17.44      7.19 o
   6   3   8        2.35        4.18      9.25 o
   7   3   8      181.29      204.72      9.65 o
   8   3   8       75.60       62.14      8.68 o
   9   3   8       12.85      -10.10     11.15 o
  10   3   8       51.92       76.13      8.38 o
  11   3   8       90.02      106.74      9.38 o
  12   3   8        2.32       -4.12     12.01 o
  13   3   8       33.47       43.28      9.11 o
  14   3   8       65.83       76.64      9.91 o
  15   3   8       16.17       17.48      9.43 o
  16   3   8       24.83       23.18      9.84 o
  17   3   8        3.31        6.92     13.24 o
  18   3   8       12.48        1.28     14.49 o
 -24   4   8        9.34       21.44      9.84 o
 -23   4   8        4.81      -14.09     14.09 o
 -22   4   8        2.99        4.72     12.99 o
 -21   4   8       79.33       83.67     10.07 o
 -20   4   8       21.44       42.45      9.17 o
 -19   4   8        1.91       -3.17     12.36 o
 -18   4   8       81.34       93.13      9.57 o
 -17   4   8        2.86        0.00     11.92 o
 -16   4   8        4.58      -11.90     11.90 o
 -15   4   8       41.52       49.76      8.47 o
 -14   4   8        6.58       -7.67     11.06 o
 -13   4   8        8.98       -8.41     11.57 o
 -12   4   8      253.55      274.90     10.77 o
 -11   4   8        5.19       10.53      6.94 o
 -10   4   8        0.04        7.31      6.54 o
  -9   4   8       56.54       59.09      7.55 o
  -8   4   8        4.88       -9.35      9.49 o
  -7   4   8        0.88       -3.84      9.16 o
  -6   4   8        0.01        6.09      9.03 o
  -5   4   8        3.77       15.03      6.22 o
  -4   4   8       34.39       21.47      6.35 o
  -3   4   8       35.41       29.67      6.78 o
  -2   4   8        0.01        2.78      5.11 o
  -1   4   8       86.15       84.32      5.35 o
   0   4   8      145.83      151.71     14.76 o
   1   4   8        1.44       -3.13      9.80 o
   2   4   8       31.34       37.85      7.59 o
   3   4   8      128.36      113.60      8.68 o
   4   4   8      102.99      104.87      8.66 o
   5   4   8      191.77      174.45     10.08 o
   6   4   8       24.29       25.76      7.50 o
   7   4   8       18.43       33.80      7.66 o
   8   4   8      107.03      110.78      9.33 o
   9   4   8        0.02       -4.69     11.17 o
  10   4   8        0.15        5.82     11.39 o
  11   4   8        7.12        9.49      8.22 o
  12   4   8        7.87        3.61     11.21 o
  13   4   8       22.20       23.43      9.28 o
  14   4   8        5.61        8.97     11.69 o
  15   4   8        6.68       -1.75     13.29 o
  16   4   8        5.93      -14.21     14.21 o
  17   4   8        4.35        1.28     13.88 o
  18   4   8       11.19       12.55     13.75 o
 -24   5   8        3.20        1.98     14.28 o
 -23   5   8        4.73       12.67      9.24 o
 -22   5   8        0.72       -2.42     13.51 o
 -21   5   8        0.37      -10.00     13.07 o
 -20   5   8       36.26       32.96      9.80 o
 -19   5   8        2.85        8.68      8.61 o
 -18   5   8        2.07       -2.68     12.25 o
 -17   5   8      137.53      154.25     10.69 o
 -16   5   8       12.49        1.98     12.41 o
 -15   5   8        7.61        7.69     10.78 o
 -14   5   8       32.42       11.17     11.28 o
 -13   5   8       35.60       37.68      8.23 o
 -12   5   8      111.41      112.71      9.27 o
 -11   5   8        6.47        4.28     10.90 o
 -10   5   8        5.93        2.52      9.76 o
  -9   5   8      101.27       93.34      8.04 o
  -8   5   8        3.88        8.87      9.30 o
  -7   5   8       84.04       63.78      7.88 o
  -6   5   8        0.76       -9.33      9.33 o
  -5   5   8       21.86       -7.50      9.91 o
  -4   5   8        7.36        3.49      8.68 o
  -3   5   8       29.93       25.62      6.75 o
  -2   5   8        0.70        7.97      5.85 o
  -1   5   8      102.99      105.70      5.71 o
   0   5   8       13.53        1.96      6.99 o
   1   5   8        9.03        8.77      5.81 o
   2   5   8      330.16      313.70      7.78 o
   3   5   8        1.80       -5.31     10.54 o
   4   5   8        1.49       -0.85     10.32 o
   5   5   8       96.19      101.27      8.69 o
   6   5   8       12.95       15.75      7.59 o
   7   5   8       80.12       79.09      8.65 o
   8   5   8       23.18       38.99      7.90 o
   9   5   8       35.33       12.09      8.57 o
  10   5   8        7.12       -0.49     11.45 o
  11   5   8        8.80        6.67     11.73 o
  12   5   8       10.82        3.70     11.79 o
  13   5   8        1.23       22.64      8.20 o
  14   5   8       28.84       34.98      9.30 o
  15   5   8        2.14        5.97     13.62 o
  16   5   8       22.23        8.66     10.07 o
  17   5   8        0.75       13.72     14.26 o
 -23   6   8        1.69       13.00     10.02 o
 -22   6   8        4.80       27.61      9.27 o
 -21   6   8       85.81       98.89     10.98 o
 -20   6   8       17.85       15.49      9.49 o
 -19   6   8        0.92        6.14     12.46 o
 -18   6   8      143.35      141.69     11.55 o
 -17   6   8       26.24       25.56      9.01 o
 -16   6   8        0.04       -3.08     11.57 o
 -15   6   8      413.05      439.68     14.01 o
 -14   6   8      219.22      220.23     11.42 o
 -13   6   8       57.29       76.30      9.19 o
 -12   6   8      117.73      113.92      9.54 o
 -11   6   8       38.73       40.39      8.06 o
 -10   6   8       98.09      108.64      8.77 o
  -9   6   8        0.00       -8.58     10.70 o
  -8   6   8        8.95       20.61      7.00 o
  -7   6   8      133.89      127.89      9.19 o
  -6   6   8      211.81      203.03      9.81 o
  -5   6   8       17.14       19.59      7.07 o
  -4   6   8       63.78       55.09      7.96 o
  -3   6   8      243.23      223.42      7.04 o
  -2   6   8        7.54        4.78      6.41 o
  -1   6   8       71.92       63.97      9.91 o
   0   6   8      279.52      255.55      7.49 o
   1   6   8       44.75       42.87      5.45 o
   2   6   8        1.33        3.71     12.45 o
   3   6   8       89.86      104.52      8.53 o
   4   6   8      129.99      120.14      9.35 o
   5   6   8      244.87      260.37     11.41 o
   6   6   8       33.89       42.59      8.55 o
   7   6   8       22.97       20.34      8.41 o
   8   6   8       44.94       54.42      8.82 o
   9   6   8        8.16        2.50     11.36 o
  10   6   8        2.15        9.80     12.57 o
  11   6   8       26.94       37.06      9.05 o
  12   6   8        7.26       16.06      8.79 o
  13   6   8       40.27       50.38      9.67 o
  14   6   8        4.29       10.03      9.09 o
  15   6   8        9.13       11.66     14.20 o
  16   6   8      143.30      152.29     12.41 o
  17   6   8       10.04       12.06     14.49 o
 -22   7   8        1.88       12.79     13.94 o
 -21   7   8       14.26        9.89     13.34 o
 -20   7   8       86.78       94.25     10.39 o
 -19   7   8        3.39       15.78      9.00 o
 -18   7   8       22.61       21.46      8.82 o
 -17   7   8        0.05       10.61      8.57 o
 -16   7   8       37.23       30.85      9.44 o
 -15   7   8       10.24        3.62     12.79 o
 -14   7   8        1.60      -12.04     12.24 o
 -13   7   8      131.92      123.52     10.58 o
 -12   7   8      135.65      135.89     10.26 o
 -11   7   8       11.96       20.55      8.01 o
 -10   7   8       87.93       86.66      9.59 o
  -9   7   8      342.89      343.71     12.43 o
  -8   7   8        4.77       -5.30     10.75 o
  -7   7   8        7.40       18.38      7.07 o
  -6   7   8       64.84       67.11      8.09 o
  -5   7   8        1.46        6.49     10.10 o
  -4   7   8       86.95       96.02      8.63 o
  -3   7   8        2.49        2.68     12.39 o
  -2   7   8       18.15       14.66      6.11 o
  -1   7   8      374.76      364.53     15.16 o
   0   7   8      103.32      102.80      6.31 o
   1   7   8        1.85        1.97      7.45 o
   2   7   8      122.07      133.73     14.22 o
   3   7   8      185.98      193.70      7.35 o
   4   7   8       85.94       87.49      9.40 o
   5   7   8       31.97       36.90      8.53 o
   6   7   8       71.38       56.94      9.32 o
   7   7   8        5.41        1.48     11.85 o
   8   7   8       36.59       31.22      8.42 o
   9   7   8        7.41        2.07     12.12 o
  10   7   8      198.66      205.27     11.85 o
  11   7   8       97.25       90.09     10.74 o
  12   7   8        0.22       12.97      8.44 o
  13   7   8      205.55      231.88     12.87 o
  14   7   8      144.67      162.66     11.93 o
  15   7   8       10.05       28.16      9.13 o
  16   7   8        2.93      -15.41     15.41 o
 -21   8   8       52.21       48.93     11.01 o
 -20   8   8        3.19       -0.62     13.96 o
 -19   8   8        1.01       -5.46     13.42 o
 -18   8   8      154.61      155.86     12.33 o
 -17   8   8       94.08       83.39     11.45 o
 -16   8   8        0.86      -11.65     12.78 o
 -15   8   8       91.69      102.29     10.07 o
 -14   8   8      132.78      126.43     10.91 o
 -13   8   8       39.82       27.66      9.60 o
 -12   8   8       56.87       38.81     10.08 o
 -11   8   8      167.21      169.60     11.34 o
 -10   8   8      536.90      535.13     15.25 o
  -9   8   8      126.49      133.54     10.51 o
  -8   8   8       22.99       32.94      8.52 o
  -7   8   8      356.35      358.57     12.84 o
  -6   8   8      113.70      101.99      9.46 o
  -5   8   8        8.10      -11.37     11.37 o
  -4   8   8      265.08      266.89     11.34 o
  -3   8   8      147.31      133.22      7.01 o
  -2   8   8        9.83       11.05     11.62 o
  -1   8   8       51.95       42.09      6.00 o
   0   8   8      262.11      223.30     21.77 o
   1   8   8      132.65      119.66      7.11 o
   2   8   8      229.35      242.25      8.15 o
   3   8   8       18.30       -1.52      8.43 o
   4   8   8      228.02      213.02     11.57 o
   5   8   8      300.61      277.63     12.87 o
   6   8   8        7.85        7.55     11.85 o
   7   8   8      129.37      128.15     10.72 o
   8   8   8      230.73      234.99     12.28 o
   9   8   8       13.13       11.93     12.52 o
  10   8   8        0.06        2.23     12.04 o
  11   8   8      115.34      128.55     11.28 o
  12   8   8        0.32      -11.14     12.75 o
  13   8   8       11.58        9.89     14.01 o
  14   8   8        6.05        9.48     13.53 o
  15   8   8       44.98       34.98     11.49 o
 -20   9   8        2.51        9.76     13.40 o
 -19   9   8       12.17        3.16     13.91 o
 -18   9   8       12.99       -1.24     13.48 o
 -17   9   8       46.81       59.49     10.02 o
 -16   9   8       27.35       36.85      9.62 o
 -15   9   8      192.02      203.83     12.17 o
 -14   9   8        2.28        9.35      9.13 o
 -13   9   8      115.94      117.33     11.04 o
 -12   9   8      559.21      565.29     16.05 o
 -11   9   8       69.50       58.31     10.05 o
 -10   9   8       51.90       51.38      9.56 o
  -9   9   8      277.84      267.50     12.40 o
  -8   9   8       19.65       12.24      8.44 o
  -7   9   8        9.58        7.79     12.38 o
  -6   9   8      164.54      176.58     10.53 o
  -5   9   8        4.28        0.97     11.06 o
  -4   9   8       35.46       18.65      8.47 o
  -3   9   8        3.36        1.95      7.73 o
  -2   9   8       23.95       19.94      5.68 o
  -1   9   8       39.75       52.09      5.82 o
   0   9   8        8.22        5.59      5.74 o
   1   9   8      199.43      184.16      7.82 o
   2   9   8      184.48      179.91      7.99 o
   3   9   8       93.99       94.63     15.34 o
   4   9   8        1.81       -5.60     12.24 o
   5   9   8       24.81       28.46      9.09 o
   6   9   8        8.62      -13.59     13.59 o
   7   9   8      211.58      211.97     12.60 o
   8   9   8       25.87        3.30     13.37 o
   9   9   8        9.81      -10.23     13.35 o
  10   9   8       25.87       53.08      8.93 o
  11   9   8       41.77       61.55      9.84 o
  12   9   8       14.05       25.65      9.16 o
  13   9   8       56.84       63.35     10.83 o
  14   9   8       55.11       35.43     11.17 o
 -19  10   8        6.85        3.30      9.95 o
 -18  10   8       53.72       60.67     10.72 o
 -17  10   8       24.61       26.71     10.00 o
 -16  10   8        0.05        7.31     12.03 o
 -15  10   8       71.22       84.33     10.32 o
 -14  10   8       34.23        8.10     14.55 o
 -13  10   8       13.47       12.59     13.19 o
 -12  10   8       10.53       14.53      9.13 o
 -11  10   8       13.07       17.44      9.17 o
 -10  10   8      105.65       88.83     10.69 o
  -9  10   8        0.01       -5.26     12.12 o
  -8  10   8        3.30       -5.70     13.56 o
  -7  10   8      370.24      365.31     14.15 o
  -6  10   8       68.07       66.24      9.81 o
  -5  10   8        1.37       -3.59     12.08 o
  -4  10   8      277.10      266.29     12.63 o
  -3  10   8      102.05       98.40      7.00 o
  -2  10   8        1.08       -8.04      8.04 o
  -1  10   8       45.42       50.83      6.44 o
   0  10   8       11.12        4.87      6.57 o
   1  10   8       15.16       17.25      6.99 o
   2  10   8       20.97        5.92      7.21 o
   3  10   8        2.12        6.26      6.87 o
   4  10   8       49.60       46.30      9.41 o
   5  10   8       49.22       68.33      9.81 o
   6  10   8       26.17       29.29      9.41 o
   7  10   8       46.18       55.01      9.86 o
   8  10   8       72.97      106.34     10.62 o
   9  10   8       29.57       26.78      9.59 o
  10  10   8       83.97       82.41     11.18 o
  11  10   8       32.71       28.60     10.42 o
  12  10   8        3.74       21.70      9.30 o
 -17  11   8        9.71       21.20      9.56 o
 -16  11   8        0.58       -7.04      9.86 o
 -15  11   8        6.40       -0.62     13.59 o
 -14  11   8       22.25        6.72     14.09 o
 -13  11   8       17.65       25.65      9.48 o
 -12  11   8       49.02       35.05     10.53 o
 -11  11   8       24.27       23.91      9.95 o
 -10  11   8       62.32       67.61     10.13 o
  -9  11   8      164.97      142.86     11.90 o
  -8  11   8       10.60      -10.45     12.55 o
  -7  11   8        7.21        9.86     12.65 o
  -6  11   8       38.41       31.51      9.46 o
  -5  11   8        2.54       19.05      8.58 o
  -4  11   8       14.40        7.27      8.57 o
  -3  11   8       15.58        8.93      8.69 o
  -2  11   8       34.59       39.35     14.18 o
  -1  11   8      101.81       97.65      7.20 o
   0  11   8       29.89       18.15      6.48 o
   1  11   8        3.11        9.87      5.99 o
   2  11   8        8.69        4.70      8.29 o
   3  11   8       17.52       17.22      8.13 o
   4  11   8       40.74       45.88      9.80 o
   5  11   8       13.00       11.07     13.40 o
   6  11   8        1.53        0.00     13.22 o
   7  11   8       43.87       61.04      9.87 o
   8  11   8       25.16       28.40      9.87 o
   9  11   8       33.30       23.18     10.13 o
  10  11   8        5.12        3.21     13.03 o
  11  11   8        2.06       -8.57     13.40 o
 -15  12   8       29.96       24.38     10.69 o
 -14  12   8        0.51        6.44     13.35 o
 -13  12   8        1.05      -10.21     13.48 o
 -12  12   8        1.39        1.23     12.68 o
 -11  12   8       24.79       23.82      9.97 o
 -10  12   8        2.46       -3.00     13.16 o
  -9  12   8        0.83       -4.74     12.46 o
  -8  12   8       35.74       29.50      9.57 o
  -7  12   8        0.82       -9.89     12.68 o
  -6  12   8        1.01        5.77     11.98 o
  -5  12   8       48.43       59.03     10.13 o
  -4  12   8        3.71        5.17     12.04 o
  -3  12   8        0.51        9.03      8.36 o
  -2  12   8       16.14       18.09     11.96 o
  -1  12   8       11.14        1.10      9.12 o
   0  12   8        8.00        8.14      7.16 o
   1  12   8       16.43       17.11      6.75 o
   2  12   8       40.69       39.73      6.88 o
   3  12   8       30.26       38.81      6.75 o
   4  12   8       19.49       16.62      9.40 o
   5  12   8        0.98       11.73     12.57 o
   6  12   8       17.44       17.45      9.84 o
   7  12   8        1.40       -1.28     13.80 o
   8  12   8        1.83       -1.29     13.35 o
   9  12   8        3.70        8.58     13.93 o
 -12  13   8       42.14       73.94     10.45 o
 -11  13   8        7.64       -1.95     14.84 o
 -10  13   8        0.09       -8.28     14.20 o
  -9  13   8      117.03      134.02     11.96 o
  -8  13   8        2.71       11.49      9.80 o
  -7  13   8       18.18        9.84     14.28 o
  -6  13   8       40.73       42.40     10.02 o
  -5  13   8        0.76        3.08     13.66 o
  -4  13   8        0.57      -13.45     13.45 o
  -3  13   8       76.74       75.68      7.51 o
  -2  13   8        0.00        2.20      7.49 o
  -1  13   8       42.91       44.85      8.70 o
   0  13   8        9.92       11.58      9.55 o
   1  13   8       24.17       29.58     14.92 o
   2  13   8        5.99        4.53      9.49 o
   3  13   8        1.82        8.53      6.54 o
   4  13   8        7.11       13.46     13.74 o
   5  13   8        0.12      -14.10     14.10 o
   6  13   8        0.07       11.88      9.70 o
  -7  14   8       32.49       32.10     10.19 o
  -6  14   8        9.14       14.17     10.18 o
  -5  14   8        1.43        9.19     14.41 o
  -4  14   8       20.05       -3.91     15.03 o
  -3  14   8        9.15        2.95     12.75 o
  -2  14   8        0.20       -0.30     10.03 o
  -1  14   8       27.74       35.29      7.32 o
   0  14   8       14.21       32.83      6.98 o
   1  14   8        1.96        6.40      6.67 o
 -23   1   9        8.37       10.26     10.07 o
 -22   1   9        0.01      -14.12     14.12 o
 -21   1   9        7.46        6.57     13.30 o
 -20   1   9        0.05       12.40      8.74 o
 -19   1   9        1.08       -0.56     12.46 o
 -18   1   9      103.35       95.03     10.05 o
 -17   1   9       47.52       54.51      9.54 o
 -16   1   9        0.66       16.72      8.02 o
 -15   1   9       27.13       45.82      8.65 o
 -14   1   9        1.32       -1.44     11.53 o
 -13   1   9       26.37       32.62      8.44 o
 -12   1   9      206.27      195.15     11.01 o
 -11   1   9        0.06        8.81     10.37 o
 -10   1   9        9.52       21.60      7.51 o
  -9   1   9      192.78      209.89      9.91 o
  -8   1   9        0.00        5.87      6.59 o
  -7   1   9      197.58      196.52      9.57 o
  -6   1   9       96.54       76.16      8.73 o
  -5   1   9       46.06       44.94      7.53 o
  -4   1   9        3.92        4.05      9.60 o
  -3   1   9       24.95       25.19      6.78 o
  -2   1   9        1.08        3.77      5.80 o
  -1   1   9      344.46      335.29      8.05 o
   0   1   9       83.02       77.04      6.08 o
   1   1   9      123.92      138.91     12.29 o
   2   1   9        0.33       -2.86     13.65 o
   3   1   9       60.64       74.77      7.98 o
   4   1   9        1.07       -1.77     10.03 o
   5   1   9        0.39        4.12      9.99 o
   6   1   9        7.81        0.93     10.59 o
   7   1   9        2.03        4.31     10.88 o
   8   1   9       12.91       27.42      7.55 o
   9   1   9       21.11       26.08      8.36 o
  10   1   9      246.40      236.89     12.40 o
  11   1   9        2.80       13.15      8.50 o
  12   1   9       78.41       56.68     10.58 o
  13   1   9       10.19        0.00     13.10 o
  14   1   9       10.62        8.41     13.51 o
  15   1   9        0.05      -13.51     13.51 o
  16   1   9       15.30       25.11     10.03 o
 -23   2   9        7.86      -14.58     14.58 o
 -22   2   9        1.25       12.63      9.52 o
 -21   2   9       58.39       50.22     10.47 o
 -20   2   9       61.80       63.62     10.31 o
 -19   2   9       15.51       -1.68      9.30 o
 -18   2   9      126.89      139.44     10.42 o
 -17   2   9       69.87       54.99     10.18 o
 -16   2   9       19.13        5.10     12.75 o
 -15   2   9      158.18      161.14     11.29 o
 -14   2   9      108.09      127.21      9.80 o
 -13   2   9      215.37      209.54     11.60 o
 -12   2   9       42.33       52.98      8.81 o
 -11   2   9        4.34        5.34     10.74 o
 -10   2   9       37.51       40.17      7.90 o
  -9   2   9       10.93       17.26      7.39 o
  -8   2   9        3.85        7.19      9.72 o
  -7   2   9        7.08       -3.37     10.27 o
  -6   2   9       10.47        9.57      6.80 o
  -5   2   9        7.10       -1.68      9.60 o
  -4   2   9        1.06       -1.64      9.75 o
  -3   2   9       17.48       22.22      7.31 o
  -2   2   9       58.27       69.58      5.66 o
  -1   2   9      301.20      306.25      8.06 o
   0   2   9        0.50        2.96      6.04 o
   1   2   9       78.75       81.54      6.34 o
   2   2   9      407.61      420.19     12.70 o
   3   2   9       37.71       23.90      8.17 o
   4   2   9      113.44      108.03      9.06 o
   5   2   9      284.84      314.90     11.96 o
   6   2   9        0.36      -10.72     10.72 o
   7   2   9       31.00       45.35      7.93 o
   8   2   9        3.43        7.42     11.39 o
   9   2   9       27.62       21.47      8.69 o
  10   2   9        2.90      -11.88     11.88 o
  11   2   9        4.59        9.48      8.36 o
  12   2   9        1.29        2.84     12.44 o
  13   2   9      121.88      133.53     11.73 o
  14   2   9       56.44       35.58     10.86 o
  15   2   9        8.26       16.30      9.56 o
  16   2   9       88.48       88.83     11.71 o
 -23   3   9       20.45       20.88     10.35 o
 -22   3   9        0.66       13.10     13.37 o
 -21   3   9       24.12       28.92      9.49 o
 -20   3   9        0.01       -0.59      9.00 o
 -19   3   9        3.63       27.07      8.46 o
 -18   3   9       97.76      105.74     10.74 o
 -17   3   9        1.34        5.44     12.76 o
 -16   3   9       37.34       29.82      9.33 o
 -15   3   9      807.75      826.89     17.99 o
 -14   3   9       84.20      109.63      9.72 o
 -13   3   9        0.02        3.86      8.31 o
 -12   3   9      359.67      349.31     12.49 o
 -11   3   9       60.73       58.88      8.81 o
 -10   3   9      165.91      168.88     10.07 o
  -9   3   9        0.61       -6.16     11.01 o
  -8   3   9        1.61      -10.45     10.45 o
  -7   3   9       84.92       69.33      8.39 o
  -6   3   9       27.95       20.79      7.47 o
  -5   3   9        5.58        5.52     10.98 o
  -4   3   9      563.25      600.18     13.82 o
  -3   3   9      370.58      416.95     11.81 o
  -2   3   9        5.10       16.76      5.73 o
  -1   3   9      535.17      525.43     26.20 o
   0   3   9      552.26      550.58     28.42 o
   1   3   9       58.52       60.02      6.48 o
   2   3   9      204.49      195.41      7.47 o
   3   3   9      155.93      122.23     10.66 o
   4   3   9      562.87      571.71     14.92 o
   5   3   9       22.57       28.65      8.85 o
   6   3   9       22.33       25.80      8.53 o
   7   3   9      263.79      282.54     11.87 o
   8   3   9      105.60      103.12     10.19 o
   9   3   9       30.05       32.16      9.11 o
  10   3   9       27.57       41.43      8.92 o
  11   3   9      136.97      146.48     11.02 o
  12   3   9       22.02       37.17      9.68 o
  13   3   9       46.15       46.77     10.45 o
  14   3   9       62.04       77.82     10.40 o
  15   3   9       41.97       35.21     11.21 o
  16   3   9       43.74       35.42     10.77 o
 -23   4   9       18.63       23.20     10.13 o
 -22   4   9        0.99        3.80      9.51 o
 -21   4   9       36.07       47.36      9.70 o
 -20   4   9       64.64       47.91     10.43 o
 -19   4   9        0.01       -4.02     12.57 o
 -18   4   9       11.73       -0.57     13.50 o
 -17   4   9       59.52       46.34      9.97 o
 -16   4   9       17.27       -4.23     13.07 o
 -15   4   9       33.76       20.12      9.16 o
 -14   4   9        5.62        8.50     12.17 o
 -13   4   9       67.00       70.21      9.38 o
 -12   4   9       30.04       38.40      8.49 o
 -11   4   9        0.71        6.72      8.23 o
 -10   4   9      365.94      385.76     12.87 o
  -9   4   9      646.51      714.93     15.31 o
  -8   4   9        1.87       -1.32     11.33 o
  -7   4   9       17.47       23.93      7.93 o
  -6   4   9      326.60      326.60     12.03 o
  -5   4   9       11.53       15.47      7.64 o
  -4   4   9      218.59      228.40     11.04 o
  -3   4   9      133.55      149.85      9.20 o
  -2   4   9      119.38      136.81      6.83 o
  -1   4   9      633.81      661.57     44.59 o
   0   4   9        0.46       -0.99      9.55 o
   1   4   9      435.32      455.78     49.76 o
   2   4   9     1647.29     1636.21     30.61 o
   3   4   9       94.15       68.37     10.11 o
   4   4   9        6.86       -4.64     12.62 o
   5   4   9      322.30      336.48     12.79 o
   6   4   9      138.75      128.25     10.51 o
   7   4   9       35.82       36.34      9.70 o
   8   4   9      253.80      255.17     12.75 o
   9   4   9       13.96        4.23     12.79 o
  10   4   9      139.85      154.52     11.44 o
  11   4   9       21.73       10.62     13.70 o
  12   4   9       43.31       62.03     10.21 o
  13   4   9      416.19      450.48     16.18 o
  14   4   9       43.34       40.04     10.70 o
  15   4   9        1.38        0.64     13.69 o
 -22   5   9        1.95       12.94     13.29 o
 -21   5   9       15.94        2.54     14.76 o
 -20   5   9        0.86        5.52     13.56 o
 -19   5   9       12.72       11.17     13.43 o
 -18   5   9       63.31       54.14     10.61 o
 -17   5   9       28.31       29.86      9.51 o
 -16   5   9       15.37        3.25     12.48 o
 -15   5   9       80.69       82.84      9.91 o
 -14   5   9       30.18       22.61      9.17 o
 -13   5   9        8.35        9.64     12.60 o
 -12   5   9      130.67      132.35     10.43 o
 -11   5   9       22.44       29.85      8.60 o
 -10   5   9      216.55      231.01     10.93 o
  -9   5   9        8.13       -8.36     11.53 o
  -8   5   9        0.36      -12.32     12.32 o
  -7   5   9      527.49      523.43     14.58 o
  -6   5   9      138.87      141.76      9.92 o
  -5   5   9       32.42       28.13      8.65 o
  -4   5   9      561.10      548.40     14.60 o
  -3   5   9      418.76      394.10     12.87 o
  -2   5   9       11.12        9.32     15.36 o
  -1   5   9      411.66      419.27     23.34 o
   0   5   9      462.48      458.37     20.48 o
   1   5   9       75.41       68.19      6.70 o
   2   5   9        0.02       -2.11     10.39 o
   3   5   9       88.09      100.06      9.48 o
   4   5   9      210.84      194.66     11.81 o
   5   5   9      158.21      164.19     10.94 o
   6   5   9        3.12        2.50     12.17 o
   7   5   9      271.82      303.63     12.89 o
   8   5   9      220.23      239.33     12.40 o
   9   5   9       25.12       36.39      9.20 o
  10   5   9      284.83      290.76     13.74 o
  11   5   9      344.39      348.62     14.31 o
  12   5   9        1.83       11.17     13.05 o
  13   5   9       41.71       44.32     10.83 o
  14   5   9      144.34      154.38     12.25 o
  15   5   9       17.81        7.24     15.52 o
 -21   6   9        5.96      -12.32     15.63 o
 -20   6   9        2.60       12.59     13.46 o
 -19   6   9        1.17      -13.80     13.80 o
 -18   6   9        7.62        9.59     13.82 o
 -17   6   9       10.56        2.35     13.27 o
 -16   6   9        0.89       -9.51     12.87 o
 -15   6   9       18.31       23.75      8.85 o
 -14   6   9        0.81       -5.84     12.41 o
 -13   6   9       82.87       76.97     10.47 o
 -12   6   9      904.16      921.01     18.74 o
 -11   6   9       47.24       51.88     10.07 o
 -10   6   9        0.08       -0.97     11.95 o
  -9   6   9      320.75      343.31     12.94 o
  -8   6   9       28.83        7.56     12.57 o
  -7   6   9       19.09       -1.40     12.17 o
  -6   6   9      308.13      302.85     11.69 o
  -5   6   9        1.22       -5.60     11.61 o
  -4   6   9        9.63       15.84      8.01 o
  -3   6   9      137.78      139.86      8.92 o
  -2   6   9       67.84       68.02      8.42 o
  -1   6   9      268.70      270.59      8.40 o
   0   6   9       12.40       -3.65      8.27 o
   1   6   9       62.98       62.01      6.60 o
   2   6   9      449.56      454.56      9.86 o
   3   6   9       69.24       81.74      9.19 o
   4   6   9      182.07      191.58     11.76 o
   5   6   9      579.30      567.97     16.42 o
   6   6   9        0.18        3.64     12.86 o
   7   6   9      109.01       90.39     10.94 o
   8   6   9       93.20      105.78     10.54 o
   9   6   9       32.26       41.41      9.73 o
  10   6   9       37.56       35.37     10.43 o
  11   6   9       12.96       10.08      9.62 o
  12   6   9        5.46        3.62     14.02 o
  13   6   9       69.03       75.74     11.07 o
  14   6   9       14.81       19.83     10.19 o
 -20   7   9        6.34       -4.55     14.20 o
 -19   7   9       10.29        3.78     13.45 o
 -18   7   9        1.04        9.89      8.77 o
 -17   7   9        5.84        9.68     13.15 o
 -16   7   9        1.43        9.84     13.15 o
 -15   7   9       19.91       12.71      9.32 o
 -14   7   9       15.58       29.98      9.01 o
 -13   7   9        1.65       12.51     12.62 o
 -12   7   9        0.62       -1.56     12.20 o
 -11   7   9        2.18        5.70     12.86 o
 -10   7   9        0.07       11.69      7.99 o
  -9   7   9        0.02       -4.51     11.74 o
  -8   7   9        3.55        8.38      8.09 o
  -7   7   9      168.44      184.59     10.50 o
  -6   7   9       28.49       26.26      8.41 o
  -5   7   9        9.64        1.21      8.20 o
  -4   7   9       58.16       54.81      8.74 o
  -3   7   9       26.37       19.29      5.86 o
  -2   7   9       37.16       32.39      6.10 o
  -1   7   9       93.89       92.34      6.53 o
   0   7   9        6.06        0.80      8.39 o
   1   7   9        1.29        0.45      8.08 o
   2   7   9        0.50        1.19      8.33 o
   3   7   9        8.88        4.36      8.32 o
   4   7   9        3.64      -12.63     12.63 o
   5   7   9       68.69       72.79      9.99 o
   6   7   9        1.63       -1.61     12.55 o
   7   7   9       48.23       44.65      9.48 o
   8   7   9       79.75       88.79     10.02 o
   9   7   9       26.15       37.63      9.43 o
  10   7   9      100.33      111.75     10.99 o
  11   7   9       60.98       75.90     10.77 o
  12   7   9        1.83      -13.72     13.72 o
  13   7   9        4.61        3.29     13.99 o
 -19   8   9        8.75      -14.96     14.96 o
 -18   8   9        0.60      -14.36     14.36 o
 -17   8   9        3.87        1.26     13.70 o
 -16   8   9        6.68       10.53      9.19 o
 -15   8   9        0.02       -3.53     12.12 o
 -14   8   9       38.97       29.77      9.92 o
 -13   8   9       19.88        4.53     13.40 o
 -12   8   9       23.44       34.49      9.25 o
 -11   8   9        9.26        8.65     12.87 o
 -10   8   9       78.10       83.34     10.08 o
  -9   8   9       27.10       12.57     13.75 o
  -8   8   9       10.93        9.54      8.38 o
  -7   8   9       48.84       47.99      8.71 o
  -6   8   9       13.12       -1.53     11.93 o
  -5   8   9       18.65       -1.53     12.41 o
  -4   8   9       41.64       44.51      8.18 o
  -3   8   9        0.07        3.89      8.94 o
  -2   8   9        5.17       -3.04     12.15 o
  -1   8   9       42.89       40.48      6.32 o
   0   8   9       21.07       28.91      6.04 o
   1   8   9       17.50       23.26      5.91 o
   2   8   9       21.81        4.67      9.17 o
   3   8   9        7.73       10.71      8.76 o
   4   8   9        6.39       -1.63     13.21 o
   5   8   9       39.93       54.30      9.44 o
   6   8   9       23.38       20.77      9.25 o
   7   8   9       90.68       88.95     10.53 o
   8   8   9        0.13      -13.10     13.10 o
   9   8   9        2.68       -3.00     13.43 o
  10   8   9        0.06       11.71      8.55 o
  11   8   9        0.01       17.44      9.36 o
  12   8   9        3.41       12.24      9.60 o
 -18   9   9       13.09      -13.99     14.72 o
 -17   9   9        0.36        1.31     13.53 o
 -16   9   9        1.68        4.07      9.75 o
 -15   9   9        2.62        5.52     12.51 o
 -14   9   9        2.33      -14.34     14.34 o
 -13   9   9        6.70       -7.69     14.12 o
 -12   9   9        9.06      -13.99     13.99 o
 -11   9   9        1.56       10.18      8.74 o
 -10   9   9       20.65       25.32      9.62 o
  -9   9   9        3.92       10.96      8.77 o
  -8   9   9        7.73        6.76      8.69 o
  -7   9   9      134.69      134.18     10.88 o
  -6   9   9       70.03       58.83     10.27 o
  -5   9   9        8.80        3.22     12.40 o
  -4   9   9       17.04       11.17     11.61 o
  -3   9   9       23.48       21.81     16.93 o
  -2   9   9        0.96       -8.72      8.72 o
  -1   9   9       93.70       92.12      7.47 o
   0   9   9       37.06       28.66      6.40 o
   1   9   9       46.80       65.88      6.64 o
   2   9   9        6.31       12.76      6.27 o
   3   9   9       33.12       33.79      6.71 o
   4   9   9       27.41       33.42      9.11 o
   5   9   9       19.09       18.55      9.41 o
   6   9   9        3.60       17.90      8.95 o
   7   9   9        2.43       -4.20     13.35 o
   8   9   9       19.70        5.49     13.54 o
   9   9   9        3.79       11.90      9.38 o
  10   9   9       63.71       85.03     11.26 o
  11   9   9       35.98       28.01     10.80 o
 -16  10   9        4.31        7.53      9.87 o
 -15  10   9        6.95        6.41      9.84 o
 -14  10   9        0.31       10.02     13.43 o
 -13  10   9       24.28       25.13     10.13 o
 -12  10   9       69.26       68.28     10.91 o
 -11  10   9        4.67        6.83      9.28 o
 -10  10   9       39.93       73.40     10.02 o
  -9  10   9      277.70      262.97     13.26 o
  -8  10   9       34.17       33.85     10.31 o
  -7  10   9        2.14       -1.13     12.94 o
  -6  10   9      158.25      154.09     12.16 o
  -5  10   9       44.02       42.37      9.95 o
  -4  10   9       20.07       23.82      9.14 o
  -3  10   9       65.76       67.94      8.76 o
  -2  10   9       68.12       70.66      7.44 o
  -1  10   9      249.43      239.07     10.38 o
   0  10   9        5.50        0.32      9.33 o
   1  10   9       29.27       30.04      6.99 o
   2  10   9      297.85      275.47      9.87 o
   3  10   9        7.52        1.50      7.57 o
   4  10   9        2.20      -11.29     14.18 o
   5  10   9      116.01      116.15     11.60 o
   6  10   9        4.49       -7.37     13.80 o
   7  10   9        0.21        1.88     13.35 o
   8  10   9       73.17       81.50     10.88 o
   9  10   9        3.38        1.96     13.99 o
 -14  11   9       16.87      -15.49     15.49 o
 -13  11   9       12.81       23.13     10.21 o
 -12  11   9       42.89       26.96     10.82 o
 -11  11   9        3.44        4.37      9.67 o
 -10  11   9      102.32      106.07     12.00 o
  -9  11   9        2.18      -10.94     14.58 o
  -8  11   9        0.53       -9.00     13.19 o
  -7  11   9       64.17       71.25     11.04 o
  -6  11   9        1.26        0.00     13.82 o
  -5  11   9       12.92       17.60      9.99 o
  -4  11   9      233.25      249.66     13.43 o
  -3  11   9       38.35       38.61      7.29 o
  -2  11   9        0.01      -20.13     20.13 o
  -1  11   9      106.89       91.93      8.09 o
   0  11   9       59.39       62.95      7.42 o
   1  11   9        0.10       -5.31      9.22 o
   2  11   9       17.12       24.56     10.11 o
   3  11   9        4.70        8.99     15.59 o
   4  11   9      122.72      114.85     12.32 o
   5  11   9       49.94       49.23     10.39 o
   6  11   9        0.01       -3.22     14.42 o
   7  11   9       88.41      115.83     11.76 o
 -11  12   9        2.53        6.25      9.59 o
 -10  12   9       51.42       52.21     10.77 o
  -9  12   9      117.31       98.81     11.95 o
  -8  12   9        1.82        5.71     14.44 o
  -7  12   9       25.07       25.00     10.16 o
  -6  12   9      100.17      101.86     11.15 o
  -5  12   9        1.66        9.46     13.15 o
  -4  12   9        0.21        1.56      9.84 o
  -3  12   9       48.23       51.63      7.60 o
  -2  12   9       10.88        9.04      7.95 o
  -1  12   9       12.67       17.32      6.91 o
   0  12   9        0.02       13.97      7.48 o
   1  12   9       70.76       74.05      7.91 o
   2  12   9      133.36      135.40      8.92 o
   3  12   9       12.69       14.37      8.03 o
   4  12   9        0.65        0.00     14.36 o
  -5  13   9        0.22       -4.67     13.77 o
  -4  13   9       68.53       77.82     11.50 o
  -3  13   9       43.31       44.07      7.56 o
 -21   0  10        3.45       -1.93     13.66 o
 -20   0  10       22.95       40.06     10.03 o
 -19   0  10       27.77       46.02      9.73 o
 -18   0  10       27.94       20.45      9.67 o
 -17   0  10       99.86       94.73     11.31 o
 -16   0  10      302.72      336.70     14.42 o
 -15   0  10      390.03      422.77     15.30 o
 -14   0  10        0.63        8.52     12.57 o
 -13   0  10      298.69      300.65     13.02 o
 -12   0  10      407.71      421.92     14.25 o
 -11   0  10        1.85      -12.52     12.52 o
 -10   0  10       56.52       47.08      9.24 o
  -9   0  10       37.67       37.82      8.15 o
  -8   0  10        0.02       -8.09     11.85 o
  -7   0  10      337.77      325.12     12.91 o
  -6   0  10      136.73      127.94     10.07 o
  -5   0  10      115.24      104.44      9.28 o
  -4   0  10        7.98       13.24      7.91 o
  -3   0  10       25.10       23.59      7.83 o
  -2   0  10       23.50       23.97      5.80 o
  -1   0  10      147.80      144.71      7.23 o
   0   0  10      110.05      108.98      6.91 o
   1   0  10       17.59        9.87      6.89 o
   2   0  10      182.55      168.93      7.45 o
   3   0  10       14.05       -5.41     12.11 o
   4   0  10       95.79      111.46      9.78 o
   5   0  10        0.83       -4.69     11.37 o
   6   0  10        0.41       10.05     11.23 o
   7   0  10       77.62       75.81      9.81 o
   8   0  10       20.46        2.22     13.38 o
   9   0  10        1.75       11.36     12.16 o
  10   0  10        2.65      -13.42     13.72 o
  11   0  10      125.44      114.13     11.42 o
  12   0  10       18.40       20.45     10.40 o
  13   0  10       37.12       41.54     10.88 o
  14   0  10       71.47       90.56     11.66 o
 -21   1  10       68.35       67.61     11.45 o
 -20   1  10       18.74        6.27     14.87 o
 -19   1  10        4.46       16.59      9.14 o
 -18   1  10      205.23      207.07     12.67 o
 -17   1  10       75.13       76.18     10.82 o
 -16   1  10        0.35        3.37      9.00 o
 -15   1  10      230.67      259.17     12.54 o
 -14   1  10       66.12       74.28     10.27 o
 -13   1  10       22.75        5.26     13.67 o
 -12   1  10      115.88      129.81     10.35 o
 -11   1  10       30.24       29.59      9.22 o
 -10   1  10      218.47      238.91     11.92 o
  -9   1  10        1.05       10.67     10.94 o
  -8   1  10        3.33        2.39     11.33 o
  -7   1  10       64.35       73.16      8.97 o
  -6   1  10       38.98       50.03      8.14 o
  -5   1  10        4.27       -0.48     10.43 o
  -4   1  10       71.00       75.73      8.84 o
  -3   1  10      110.36      100.25      9.06 o
  -2   1  10       50.66       56.49      5.89 o
  -1   1  10        2.27        5.95      9.32 o
   0   1  10       27.73       36.24      9.44 o
   1   1  10      173.68      184.01      7.64 o
   2   1  10      283.91      291.82      9.41 o
   3   1  10        2.95       19.22      8.12 o
   4   1  10       48.26       61.08      8.17 o
   5   1  10      120.84      148.12     10.58 o
   6   1  10        0.15      -11.14     12.01 o
   7   1  10       31.57       10.32     12.97 o
   8   1  10      105.73      103.45     11.02 o
   9   1  10       12.08        5.15     13.56 o
  10   1  10        3.29        6.43     13.43 o
  11   1  10       25.53       31.01      9.70 o
  12   1  10       48.50       67.18     10.50 o
  13   1  10      129.02      140.86     12.57 o
 -21   2  10       20.37       14.98     10.24 o
 -20   2  10       29.65       47.70      9.89 o
 -19   2  10        7.49       20.96      9.51 o
 -18   2  10       43.82       45.45     10.08 o
 -17   2  10        7.25       11.81      9.40 o
 -16   2  10       15.01       10.16     14.10 o
 -15   2  10       31.94       12.70     13.51 o
 -14   2  10        0.49       -1.08     13.05 o
 -13   2  10      190.52      213.99     12.00 o
 -12   2  10      207.11      240.89     11.90 o
 -11   2  10        1.35       16.56      8.50 o
 -10   2  10      133.91      149.99     10.83 o
  -9   2  10      304.78      307.49     12.51 o
  -8   2  10        1.40       -7.23     11.23 o
  -7   2  10       56.14       40.78      9.00 o
  -6   2  10        6.93        2.38     11.55 o
  -5   2  10        0.07       15.30      7.40 o
  -4   2  10       20.92       26.59      7.71 o
  -3   2  10        3.15        5.63     11.18 o
  -2   2  10       50.95       49.61      8.04 o
  -1   2  10      322.66      321.56      8.74 o
   0   2  10       36.34       42.07      7.45 o
   1   2  10        0.49       -7.29      8.07 o
   2   2  10       54.03       51.92      9.20 o
   3   2  10       28.48       30.10      8.38 o
   4   2  10        0.02       -4.58     11.68 o
   5   2  10        1.75       17.66      8.01 o
   6   2  10        1.19       -0.54     12.41 o
   7   2  10        5.73       -4.39     12.41 o
   8   2  10        0.77       -8.39     12.59 o
   9   2  10       42.61       46.42      9.89 o
  10   2  10      175.87      170.39     11.90 o
  11   2  10       34.65       24.57     10.39 o
  12   2  10        0.00        1.90     13.53 o
  13   2  10       29.73       28.17     10.62 o
 -21   3  10       34.20       33.26     10.58 o
 -20   3  10        1.05      -10.86     14.10 o
 -19   3  10        0.82      -10.45     14.05 o
 -18   3  10       66.30       79.09     10.72 o
 -17   3  10        1.23        2.98     13.26 o
 -16   3  10        3.46        9.16     13.19 o
 -15   3  10       76.30       69.09     10.58 o
 -14   3  10       12.83        7.08     13.67 o
 -13   3  10       90.23       95.77     10.11 o
 -12   3  10      114.02      119.49     10.27 o
 -11   3  10        0.41       15.28      8.39 o
 -10   3  10       19.12       -1.01     12.08 o
  -9   3  10       20.36       14.44      8.61 o
  -8   3  10        8.86        6.86     11.66 o
  -7   3  10      218.12      191.04     11.53 o
  -6   3  10       84.04       81.34      9.19 o
  -5   3  10        4.49       -5.34     11.17 o
  -4   3  10      198.70      207.79     10.85 o
  -3   3  10       68.31       72.62      8.92 o
  -2   3  10        0.25       -4.20      7.72 o
  -1   3  10       14.76       14.40      5.81 o
   0   3  10        7.05        4.95      7.98 o
   1   3  10        6.72        4.13      8.13 o
   2   3  10        1.68       -8.00      8.11 o
   3   3  10        3.00        8.58      7.86 o
   4   3  10      116.27       97.95     10.82 o
   5   3  10       63.05       69.78      9.86 o
   6   3  10        0.00       -4.34     11.55 o
   7   3  10        0.19        7.50      8.34 o
   8   3  10       20.29       -2.27     14.04 o
   9   3  10       31.13       29.21      9.80 o
  10   3  10        1.76        1.20     12.67 o
  11   3  10       13.56       -1.83     13.99 o
  12   3  10        2.54       -5.79     13.40 o
  13   3  10        5.17       13.24     15.08 o
 -20   4  10        2.74       -2.60     13.43 o
 -19   4  10        3.45        4.37     13.00 o
 -18   4  10        2.98        3.73     13.45 o
 -17   4  10        2.26        6.09     13.05 o
 -16   4  10        0.02      -13.53     13.53 o
 -15   4  10       13.50       21.66      9.64 o
 -14   4  10       27.99       19.41      9.65 o
 -13   4  10       18.34       27.98      9.28 o
 -12   4  10        1.19       -3.16     12.44 o
 -11   4  10       51.33       47.33      9.40 o
 -10   4  10       43.82       65.65      9.01 o
  -9   4  10        7.03        0.51     11.42 o
  -8   4  10       11.06        9.01      8.63 o
  -7   4  10        2.44       -5.47     11.52 o
  -6   4  10        3.68       10.15      7.99 o
  -5   4  10        3.61        4.96     10.29 o
  -4   4  10       55.58       54.02      8.85 o
  -3   4  10        0.15       19.46      7.63 o
  -2   4  10       15.69       17.45      5.87 o
  -1   4  10       31.76       23.17      6.05 o
   0   4  10        0.05        4.83      7.83 o
   1   4  10       30.18       28.14      6.25 o
   2   4  10        8.93        2.83     18.29 o
   3   4  10        0.82       11.34      7.86 o
   4   4  10        7.66       -1.05     12.83 o
   5   4  10        3.87       -3.27     13.35 o
   6   4  10        0.40       -0.56      8.50 o
   7   4  10       14.37        7.93     13.03 o
   8   4  10        5.10      -10.39     13.48 o
   9   4  10        1.47      -13.26     13.26 o
  10   4  10        0.44        6.72     12.14 o
  11   4  10        2.80       -2.50     13.10 o
  12   4  10       15.03       31.32      9.83 o
 -20   5  10        0.14       -1.99     13.93 o
 -19   5  10        0.06      -13.99     13.99 o
 -18   5  10       17.27       21.58      9.84 o
 -17   5  10        5.16       19.29      9.16 o
 -16   5  10        0.88      -14.15     14.15 o
 -15   5  10      155.37      153.45     12.19 o
 -14   5  10       44.73       64.80      9.89 o
 -13   5  10       53.83       69.48     10.32 o
 -12   5  10       17.43        7.56     13.90 o
 -11   5  10       25.92       26.94      9.33 o
 -10   5  10       27.73       24.84      8.98 o
  -9   5  10       45.49       49.33      9.51 o
  -8   5  10        9.27       22.88      8.14 o
  -7   5  10        0.11        8.20     11.26 o
  -6   5  10       19.17        8.14      8.36 o
  -5   5  10        4.34       -9.19     12.25 o
  -4   5  10        0.39        4.02      8.06 o
  -3   5  10        2.32       -0.49     11.42 o
  -2   5  10       26.01       40.60      6.21 o
  -1   5  10       26.59       20.19      6.26 o
   0   5  10        8.27        3.28      8.59 o
   1   5  10       26.81       25.86     14.20 o
   2   5  10       40.72       49.21      6.66 o
   3   5  10       11.99        9.52     12.09 o
   4   5  10       67.93       62.74     10.07 o
   5   5  10       53.10       57.02     10.23 o
   6   5  10       47.83       45.61      9.64 o
   7   5  10       21.34       21.73      9.64 o
   8   5  10        0.17       -1.18     13.70 o
   9   5  10        0.17      -12.16     13.29 o
  10   5  10        0.74       -6.86     13.24 o
  11   5  10        0.41        4.47     13.90 o
  12   5  10        1.65       -3.25     14.39 o
 -19   6  10        7.71       12.43     14.34 o
 -18   6  10       21.75       17.90     10.82 o
 -17   6  10        4.69       14.37      9.91 o
 -16   6  10       29.76       32.77     10.50 o
 -15   6  10      153.24      187.16     12.36 o
 -14   6  10        3.71       13.45     14.10 o
 -13   6  10       51.70       62.55     10.43 o
 -12   6  10      352.71      342.70     14.57 o
 -11   6  10        0.07        4.95     12.52 o
 -10   6  10        9.23      -13.22     13.22 o
  -9   6  10      121.10      130.88     10.70 o
  -8   6  10        0.15        9.81      8.73 o
  -7   6  10        4.34        7.93     11.98 o
  -6   6  10       53.22       44.65      9.24 o
  -5   6  10        0.08       -8.97     11.49 o
  -4   6  10       46.71       26.21      9.46 o
  -3   6  10       13.18        7.94      7.08 o
  -2   6  10       14.99       23.69      6.37 o
  -1   6  10      397.64      392.07     11.85 o
   0   6  10        9.75        4.32      8.97 o
   1   6  10       16.63       22.81      6.38 o
   2   6  10      122.72      117.50      7.76 o
   3   6  10        9.06       26.64      8.90 o
   4   6  10       20.43       35.67      8.90 o
   5   6  10       32.98       40.87      9.44 o
   6   6  10        4.38       -1.75     12.73 o
   7   6  10       51.39       63.48     10.13 o
   8   6  10        4.47        0.61     12.89 o
   9   6  10        1.41       -9.99     14.21 o
  10   6  10       61.06       40.31     10.91 o
  11   6  10        9.62       16.78     10.05 o
 -18   7  10       98.89      115.63     12.30 o
 -17   7  10       22.31       28.97     10.62 o
 -16   7  10        0.02        3.16     14.66 o
 -15   7  10       56.11       79.45     10.62 o
 -14   7  10        1.50      -11.47     13.78 o
 -13   7  10        3.63       -5.98     13.22 o
 -12   7  10       81.61       83.16     11.01 o
 -11   7  10        0.63        9.75     14.10 o
 -10   7  10      330.97      340.74     14.09 o
  -9   7  10       55.82       44.65     10.47 o
  -8   7  10        2.45      -13.08     13.08 o
  -7   7  10      232.60      201.60     12.92 o
  -6   7  10      116.52      114.18     11.33 o
  -5   7  10        0.33      -12.65     12.65 o
  -4   7  10      122.93       98.51     11.01 o
  -3   7  10       99.72       94.14      7.62 o
  -2   7  10        9.01       -6.73     13.25 o
  -1   7  10       29.71       39.24      6.69 o
   0   7  10       22.73       26.91     12.15 o
   1   7  10       73.54       86.69     20.46 o
   2   7  10       65.15       66.04      7.12 o
   3   7  10        1.37        1.46      8.91 o
   4   7  10        8.00        5.18     13.29 o
   5   7  10       26.39       10.11     14.12 o
   6   7  10       16.81       19.88      9.59 o
   7   7  10       59.78       69.54     10.35 o
   8   7  10       48.23       61.64     10.37 o
   9   7  10        0.09      -14.31     14.31 o
  10   7  10        0.70       -9.89     14.92 o
 -16   8  10       64.72       72.23     12.01 o
 -15   8  10      177.71      164.59     13.10 o
 -14   8  10       18.46       30.37     10.27 o
 -13   8  10       43.19       63.68     10.62 o
 -12   8  10      275.61      274.90     14.20 o
 -11   8  10       12.63       19.37      9.36 o
 -10   8  10        0.23        1.18     13.51 o
  -9   8  10      198.50      190.13     12.67 o
  -8   8  10        2.84       -0.57     13.51 o
  -7   8  10        4.78       17.71      9.16 o
  -6   8  10      159.30      127.69     12.01 o
  -5   8  10       18.01       19.37      9.97 o
  -4   8  10      227.12      199.56     13.13 o
  -3   8  10        1.61        0.27      9.14 o
  -2   8  10       14.87       18.47     11.74 o
  -1   8  10      233.69      240.87     18.37 o
   0   8  10       28.32       33.22      6.83 o
   1   8  10       17.19       29.74      6.68 o
   2   8  10      250.47      248.68      9.48 o
   3   8  10        3.71       -8.38      9.09 o
   4   8  10       41.17       33.50      9.68 o
   5   8  10       14.32       14.82      9.78 o
   6   8  10        1.01      -13.69     13.69 o
   7   8  10       49.56       65.34     10.31 o
   8   8  10        2.07        8.41     13.93 o
 -14   9  10       12.39       10.75     10.66 o
 -13   9  10       36.07       26.83     10.88 o
 -12   9  10        5.48       18.04      9.60 o
 -11   9  10        6.16      -13.66     14.53 o
 -10   9  10       50.30       48.67     10.32 o
  -9   9  10       33.19       12.70     14.77 o
  -8   9  10       31.98       24.18     10.15 o
  -7   9  10      117.53      136.57     11.92 o
  -6   9  10       31.83       42.39     10.05 o
  -5   9  10       33.41       50.87     10.47 o
  -4   9  10      273.94      273.78     14.05 o
  -3   9  10       83.59       84.00      9.64 o
  -2   9  10        0.39       -9.75      9.75 o
  -1   9  10       42.30       36.03      7.02 o
   0   9  10        0.45       -7.07      9.13 o
   1   9  10       20.22       20.89      7.79 o
   2   9  10        2.21        1.09      9.24 o
   3   9  10       20.78       27.02      6.82 o
   4   9  10       18.43       11.95     14.21 o
   5   9  10       46.01       65.89     10.53 o
   6   9  10        7.52       -5.84     13.74 o
   7   9  10        0.93        4.64     14.34 o
 -12  10  10       25.80       31.19      9.97 o
 -11  10  10        2.49       21.41      9.51 o
 -10  10  10       39.66       45.77     10.13 o
  -9  10  10       50.78       55.98     10.64 o
  -8  10  10        0.71      -14.37     14.37 o
  -7  10  10        6.65       -8.12     14.01 o
  -6  10  10        1.41        9.00      9.43 o
  -5  10  10        1.41      -13.70     13.70 o
  -4  10  10        3.70        7.43     14.13 o
  -3  10  10        0.30       -5.00      9.54 o
  -2  10  10       35.96       24.81     17.36 o
  -1  10  10       33.55       24.83      6.79 o
   0  10  10       14.60        8.48      9.57 o
   1  10  10        1.29       -0.60      9.45 o
   2  10  10        0.43       -9.15      9.15 o
   3  10  10        5.67      -13.53     21.65 o
   4  10  10        3.21       11.82     13.83 o
  -8  11  10        7.79       -5.25     13.88 o
  -7  11  10       36.25       32.11     10.23 o
  -6  11  10       25.13       22.81     10.11 o
  -5  11  10        5.58       -1.31     13.85 o
  -4  11  10        0.51      -13.62     13.62 o
  -3  11  10        0.40       -0.97      9.89 o
  -2  11  10       14.90       11.80      8.37 o
  -1  11  10        0.92       -7.77      9.62 o
   0  11  10        2.78       -0.81     13.69 o
 -18   1  11       20.02      -14.18     14.18 o
 -17   1  11        1.76       -3.88     13.88 o
 -16   1  11        0.01        8.36      9.40 o
 -15   1  11        3.07       10.32     13.70 o
 -14   1  11        0.00        4.16     12.81 o
 -13   1  11       32.42       25.27      9.56 o
 -12   1  11       23.50       35.53      8.97 o
 -11   1  11        0.69        3.92     12.94 o
 -10   1  11       44.47       43.87      9.48 o
  -9   1  11       45.86       60.14      9.38 o
  -8   1  11        3.27       -4.88     11.90 o
  -7   1  11        6.36       12.68      8.39 o
  -6   1  11        6.27       -1.07     11.96 o
  -5   1  11        3.55      -12.19     12.19 o
  -4   1  11       86.92       79.80     10.03 o
  -3   1  11        0.27      -10.61     12.30 o
  -2   1  11        0.12        5.23      8.26 o
  -1   1  11       88.38       91.79      7.15 o
   0   1  11       15.09       19.24     13.54 o
   1   1  11        4.70       12.97      6.98 o
   2   1  11       83.83       82.86     21.48 o
   3   1  11       10.46        7.31     12.91 o
   4   1  11        4.22        6.60      9.38 o
   5   1  11       65.67       72.03     10.69 o
   6   1  11        0.20       -7.80     13.30 o
   7   1  11        6.27      -14.20     14.20 o
   8   1  11       36.23       43.44     10.45 o
   9   1  11        3.95       12.86     14.47 o
  10   1  11       25.71       28.17     10.69 o
 -18   2  11       32.26       34.63     10.48 o
 -17   2  11        0.02       -9.11     14.21 o
 -16   2  11        5.07        5.62     13.97 o
 -15   2  11       91.56      103.74     10.88 o
 -14   2  11        0.60        6.60     13.37 o
 -13   2  11       24.58       26.05     10.43 o
 -12   2  11       15.09       22.41      9.24 o
 -11   2  11        1.11       -9.59     13.05 o
 -10   2  11       32.51       37.51      9.30 o
  -9   2  11        5.62        1.10     12.46 o
  -8   2  11        5.65       -1.64     11.85 o
  -7   2  11       59.27       67.51      9.46 o
  -6   2  11        0.00        3.80     12.17 o
  -5   2  11       16.95        2.73     12.57 o
  -4   2  11       75.88       70.02      9.72 o
  -3   2  11       17.48       13.90      9.11 o
  -2   2  11        0.23        5.93      6.85 o
  -1   2  11       16.09       20.19      6.62 o
   0   2  11        8.79       20.56      9.62 o
   1   2  11      159.91      174.53     11.29 o
   2   2  11       55.20       61.86     11.87 o
   3   2  11        1.61       16.69      9.36 o
   4   2  11      129.30      148.33     11.58 o
   5   2  11       70.14       62.42     10.90 o
   6   2  11        2.95        2.42     13.15 o
   7   2  11      115.38      125.41     11.93 o
   8   2  11       55.95       52.25     11.06 o
   9   2  11        7.03        2.58     13.88 o
 -18   3  11        0.44       15.73     10.00 o
 -17   3  11        9.28       17.10     10.56 o
 -16   3  11       78.83       95.99     11.53 o
 -15   3  11       93.04      102.21     11.37 o
 -14   3  11        0.33        7.26     13.58 o
 -13   3  11      143.28      140.03     11.95 o
 -12   3  11      289.42      269.54     13.26 o
 -11   3  11        0.06       -5.71     12.86 o
 -10   3  11       34.41       50.48      9.67 o
  -9   3  11      117.01      142.83     10.51 o
  -8   3  11        0.08        1.10     12.83 o
  -7   3  11       36.07       37.54      9.57 o
  -6   3  11       73.42       73.62     10.42 o
  -5   3  11       19.88       36.44      9.35 o
  -4   3  11       17.84        6.52     12.92 o
  -3   3  11        8.35       27.38      8.95 o
  -2   3  11      199.15      212.32      9.50 o
  -1   3  11      578.66      579.38     15.42 o
   0   3  11       13.20       -8.58     23.59 o
   1   3  11       54.51       64.34      7.57 o
   2   3  11      560.66      584.98     11.92 o
   3   3  11       10.57       -6.30     13.99 o
   4   3  11        2.99       10.54     14.05 o
   5   3  11      272.82      297.28     14.13 o
   6   3  11        3.22      -12.86     14.66 o
   7   3  11        0.84      -10.00     14.31 o
   8   3  11       99.12       99.00     11.90 o
   9   3  11        3.56       11.79     13.61 o
 -17   4  11        9.38       12.03     15.35 o
 -16   4  11        7.96       14.76      9.56 o
 -15   4  11      132.65      161.86     12.43 o
 -14   4  11       10.98       -8.61     15.19 o
 -13   4  11        1.66       -7.32     14.26 o
 -12   4  11      151.14      144.52     12.63 o
 -11   4  11        0.04        3.49     12.91 o
 -10   4  11      170.45      212.29     12.57 o
  -9   4  11        1.11        9.14     13.19 o
  -8   4  11        3.53       -0.56     13.10 o
  -7   4  11      323.52      313.03     14.05 o
  -6   4  11       43.86       36.68     10.40 o
  -5   4  11        3.19       24.47      9.56 o
  -4   4  11      447.61      502.01     15.46 o
  -3   4  11      124.17      130.10     11.41 o
  -2   4  11       10.02        9.24     16.36 o
  -1   4  11      150.36      159.53     17.78 o
   0   4  11       64.24       66.74      7.73 o
   1   4  11       42.87       53.80     15.94 o
   2   4  11        4.87        3.92      7.71 o
   3   4  11        0.00        9.92     12.28 o
   4   4  11      159.10      175.83     12.67 o
   5   4  11       17.54        6.16     14.42 o
   6   4  11        0.33        8.09     13.91 o
   7   4  11      218.91      277.34     13.61 o
   8   4  11       88.41       76.65     11.98 o
 -16   5  11       55.95       42.24     11.25 o
 -15   5  11       17.61       12.22     14.87 o
 -14   5  11        0.26       -8.17     14.50 o
 -13   5  11      139.20      136.65     12.51 o
 -12   5  11       92.41      106.92     11.57 o
 -11   5  11        1.51       -7.74     14.50 o
 -10   5  11      198.44      203.62     13.03 o
  -9   5  11      281.89      288.75     14.37 o
  -8   5  11        4.19       -4.04     13.99 o
  -7   5  11       47.27       50.46     10.21 o
  -6   5  11      192.50      182.95     12.55 o
  -5   5  11       29.31       28.52     10.16 o
  -4   5  11       12.34       11.92     13.66 o
  -3   5  11       26.20       31.68      9.75 o
  -2   5  11       84.20       84.21      7.86 o
  -1   5  11      136.29      142.28      8.19 o
   0   5  11        4.98        7.27      9.76 o
   1   5  11      182.11      210.89     17.45 o
   2   5  11      249.04      249.38      9.47 o
   3   5  11        6.37      -13.66     13.66 o
   4   5  11       48.40       48.74     10.70 o
   5   5  11      121.09      118.82     12.20 o
   6   5  11        4.75       13.35     14.15 o
   7   5  11       18.44       19.16     10.61 o
   8   5  11       40.68       39.28     11.06 o
 -15   6  11       89.89       82.40     12.24 o
 -14   6  11       31.69       29.00     11.33 o
 -13   6  11        7.04       -7.69     15.36 o
 -12   6  11        0.01        0.62     13.10 o
 -11   6  11        9.77       22.62      9.68 o
 -10   6  11       31.55       16.10     10.27 o
  -9   6  11        9.16        9.62     12.99 o
  -8   6  11        0.30        6.52     13.32 o
  -7   6  11      104.33      109.41     11.15 o
  -6   6  11       37.49       35.99     10.58 o
  -5   6  11       24.72       32.30     10.69 o
  -4   6  11      396.24      386.35     15.65 o
  -3   6  11       96.84       93.53      7.96 o
  -2   6  11        9.61        3.51      9.94 o
  -1   6  11      237.28      235.38      9.49 o
   0   6  11       41.17        4.94     10.83 o
   1   6  11       32.30       36.07      7.06 o
   2   6  11       18.46       16.91      9.69 o
   3   6  11       18.12       -9.25     13.82 o
   4   6  11       26.63       36.90      9.89 o
   5   6  11        0.94        3.88      9.35 o
   6   6  11        0.29       -3.59      9.72 o
 -13   7  11       16.75       11.21     14.34 o
 -12   7  11       10.71       18.43      9.62 o
 -11   7  11        9.46      -13.96     14.36 o
 -10   7  11        2.14        9.40      9.62 o
  -9   7  11       10.39        8.07     13.27 o
  -8   7  11       10.00      -12.27     13.66 o
  -7   7  11        4.81       -9.80     13.61 o
  -6   7  11       18.38       34.73      9.38 o
  -5   7  11        0.26      -13.26     13.26 o
  -4   7  11        0.34        3.05     13.15 o
  -3   7  11        9.78       10.68      9.20 o
  -2   7  11       16.63       16.94      6.92 o
  -1   7  11       21.52       12.19      7.90 o
   0   7  11        0.00       -7.89     11.18 o
   1   7  11       14.51       14.36      8.05 o
   2   7  11        0.02        7.84      9.27 o
   3   7  11        6.91       13.85      7.65 o
   4   7  11       25.28       39.31      9.95 o
   5   7  11        3.45        9.95     13.37 o
 -11   8  11        0.54      -13.91     13.91 o
 -10   8  11        3.92       -2.60     13.97 o
  -9   8  11        1.98      -13.48     13.48 o
  -8   8  11        4.11        3.17     13.64 o
  -7   8  11       12.42       12.68     13.85 o
  -6   8  11       39.23       44.51     10.59 o
  -5   8  11        1.25      -11.42     13.54 o
  -4   8  11       13.38        4.72     10.19 o
  -3   8  11        5.54       18.19      6.79 o
  -2   8  11       13.66        0.52     10.20 o
  -1   8  11        7.57        2.32      9.66 o
   0   8  11        0.29       -0.67      9.47 o
   1   8  11       33.97       43.37      7.12 o
   2   8  11        0.18       -1.28      8.06 o
   3   8  11        4.70        3.29      9.62 o
  -8   9  11        2.48       -6.59     13.74 o
  -7   9  11       17.47       -6.59     14.84 o
  -6   9  11       16.63        7.88     14.28 o
  -5   9  11       11.65        7.26     14.52 o
  -4   9  11        0.61       12.44     14.01 o
  -3   9  11       20.54       20.29      7.27 o
  -2   9  11       18.99       13.17      8.48 o
  -1   9  11       12.02        6.42     15.95 o
 -14   0  12        0.48       11.55      9.67 o
 -13   0  12      103.78      107.49     11.95 o
 -12   0  12       10.53       17.07     10.23 o
 -11   0  12        4.23       -1.24     14.02 o
 -10   0  12      170.33      162.74     13.26 o
  -9   0  12       36.30       38.99     10.98 o
  -8   0  12        3.13        2.44     14.21 o
  -7   0  12      133.51       99.82     12.71 o
  -6   0  12        9.46       20.02      9.94 o
  -5   0  12       30.45       21.06     10.51 o
  -4   0  12      209.87      180.20     13.38 o
  -3   0  12        0.62       11.10      9.84 o
  -2   0  12      164.24      160.09     13.89 o
  -1   0  12       84.19       83.54      7.92 o
   0   0  12        0.29        1.90      9.72 o
   1   0  12       74.57       77.57      9.19 o
   2   0  12      181.43      183.08     13.02 o
   3   0  12        6.11       10.13     14.02 o
   4   0  12       24.06       12.92     15.12 o
   5   0  12      122.49      146.99     12.55 o
 -14   1  12        7.56       12.57     13.77 o
 -13   1  12       15.95       17.02     10.54 o
 -12   1  12      117.15      106.53     12.55 o
 -11   1  12        2.44        6.59      9.40 o
 -10   1  12        3.46      -15.33     15.33 o
  -9   1  12       81.60       57.49     11.44 o
  -8   1  12        0.93        4.28     13.07 o
  -7   1  12       15.45       15.25      9.60 o
  -6   1  12       13.64       27.36      9.76 o
  -5   1  12        9.83       33.33      9.97 o
  -4   1  12      126.43      119.42     11.87 o
  -3   1  12        4.07        9.01     13.38 o
  -2   1  12        0.91       -2.73      9.54 o
  -1   1  12       72.78       83.16      7.73 o
   0   1  12       15.40       22.39     14.42 o
   1   1  12        8.46       18.20      6.44 o
   2   1  12       17.11       24.06      6.90 o
   3   1  12        0.17        6.35     14.31 o
   4   1  12       85.73       93.29     11.50 o
 -14   2  12        0.25       -4.66     13.43 o
 -13   2  12       28.37       42.87     10.54 o
 -12   2  12        1.04        0.00     14.07 o
 -11   2  12        3.73        2.52     13.72 o
 -10   2  12       71.00       60.30     11.69 o
  -9   2  12        4.92        4.67      9.57 o
  -8   2  12        8.73       19.70      9.35 o
  -7   2  12      143.82      137.35     12.01 o
  -6   2  12       39.13       30.31     10.67 o
  -5   2  12        7.04       30.81      9.25 o
  -4   2  12        0.05        7.29     12.71 o
  -3   2  12       14.27       28.17      9.57 o
  -2   2  12        2.79       16.89      7.95 o
  -1   2  12        0.05        6.38      6.74 o
   0   2  12        5.72       -3.41     10.18 o
   1   2  12       38.50       48.91      7.34 o
   2   2  12       12.34       12.93      8.06 o
   3   2  12        7.57       13.42     13.78 o
   4   2  12       50.52       47.60     11.07 o
 -13   3  12       39.80       39.34     11.12 o
 -12   3  12       19.73       17.05     10.56 o
 -11   3  12        0.10        7.66     14.17 o
 -10   3  12        4.02       -5.09     14.41 o
  -9   3  12        6.46       20.79      9.22 o
  -8   3  12        0.12      -14.01     14.01 o
  -7   3  12        7.78       19.89      9.13 o
  -6   3  12        5.03       12.40     13.35 o
  -5   3  12       18.73       18.07      9.76 o
  -4   3  12        4.64        6.76     12.41 o
  -3   3  12        0.03        0.61     13.02 o
  -2   3  12       49.68       44.50     14.59 o
  -1   3  12       43.57       44.04      7.28 o
   0   3  12        0.11        4.03      8.79 o
   1   3  12        4.80       11.46      7.58 o
   2   3  12        0.61        3.21      6.70 o
   3   3  12        7.48        4.53     13.82 o
 -12   4  12        1.73        1.31     13.80 o
 -11   4  12        0.50       -1.95     13.90 o
 -10   4  12       21.46       25.17     10.43 o
  -9   4  12        0.58       19.53      9.54 o
  -8   4  12        5.96        5.70     14.17 o
  -7   4  12        8.06        2.54     13.56 o
  -6   4  12        0.01      -12.60     13.24 o
  -5   4  12       15.31       12.04     14.41 o
  -4   4  12        7.58        8.12     13.19 o
  -3   4  12        2.53       -8.73     13.54 o
  -2   4  12        1.33       18.12      7.81 o
  -1   4  12        1.19       -9.83      9.83 o
   0   4  12        6.04        3.42     10.36 o
   1   4  12        2.31        7.14      7.68 o
   2   4  12        6.31        1.98     15.50 o
 -10   5  12        6.60        6.59     14.49 o
  -9   5  12       13.27       24.18     10.48 o
  -8   5  12        2.05      -14.50     14.50 o
  -7   5  12       13.70      -10.98     14.09 o
  -6   5  12       21.48       39.26     10.03 o
  -5   5  12        9.37        3.24     13.34 o
  -4   5  12        1.86       10.21     13.59 o
  -3   5  12        6.60        1.28     13.07 o
  -2   5  12        6.24       16.16      7.99 o
  -1   5  12       30.44       44.51      7.33 o
   0   5  12        4.34       11.32      8.13 o
   1   5  12       96.41      108.41     12.71 o
  -7   6  12       82.49       59.92     11.73 o
  -6   6  12        8.42       17.48     10.08 o
  -5   6  12        1.46      -11.28     13.61 o
  -4   6  12       36.12       36.31     10.91 o
  -3   6  12       12.39       16.84      9.37 o
  -2   6  12       20.79       30.77     10.10 o
 
